# Supplementary material for: Bumblebee Workers Show Differences in Allele-Specific DNA Methylation and Allele-Specific Expression
Source: Genome Biol Evol. 2020 Jun 29;12(8):1471–81. doi: 10.1093/gbe/evaa132 (PMC7502211; doi:10.1093/gbe/evaa132)
Supplement: evaa132_Supplementary_Data [file evaa132_supplementary_data.zip]

Archive with 7 entries (7 files):
- content.tex
- gbeonenatbib.bst
- Mendeley1.bib
- opreamble.tex
- Supplementary_1.0.xlsx
- Supplementary_2.0.pdf
- title_authors.tex
