# Supplementary material for: Bumblebee Workers Show Differences in Allele-Specific DNA Methylation and Allele-Specific Expression
Source: Genome Biol Evol. 2020 Jun 29;12(8):1471–81. doi: 10.1093/gbe/evaa132 (PMC7502211; doi:10.1093/gbe/evaa132)
Supplement: evaa132_Supplementary_Data [file evaa132_supplementary_data.zip › content.tex]

\noindent
\textbf{Article Type:} Research Article.

\noindent
\textbf{Abstract word count:} 184.


\vspace{0.5cm}

\setlength\parindent{.45in} \keywords{bumblebee, Hymenoptera, genomic imprinting.}

\newpage
\doublespacing
\begin{abstract}
\noindent 
Allele-specific expression is when one allele of a gene shows higher levels of expression compared to the other allele, in a diploid organism. \deleted{Genomic imprinting is an extreme example of this, where some genes exhibit allele-specific expression in a parent-of-origin manner. Recent work has identified potentially imprinted genes in species of Hymenoptera.} \added{Recent work has identified allele-specific expression in a number of Hymenopteran species.} However, the molecular mechanism which drives this allelic expression bias remains unknown. In mammals DNA methylation is often associated with \deleted{imprinted} genes\added{ which show allele-specific expression}. DNA methylation systems have been described in species of Hymenoptera, providing a candidate \deleted{imprinting} mechanism. Using previously generated RNA-Seq and whole genome bisulfite sequencing from reproductive and sterile bumblebee (\textit{Bombus terrestris}) workers we have identified genome-wide allele-specific expression and allele-specific DNA methylation. The majority of genes displaying allele-specific expression are common between reproductive \deleted{castes} \added{and sterile workers }and the proportion of allele-specific expression bias generally varies between \added{genetically distinct }colonies.  We have also identified genome-wide allele-specific DNA methylation patterns in both \deleted{castes}\added{reproductive and sterile workers, with reproductive workers showing significantly more genes with allele-specific methylation.} \added{Finally, t}here is no significant overlap between genes showing allele-specific expression and allele-specific methylation. These results indicate that \added{cis-acting }DNA methylation does not directly drive genome-wide allele-specific expression in this species. \deleted{Only a small number of the genes identified may be 'imprinted' and it may be these genes which are associated with allele-specific DNA methylation. Future work utilising reciprocal crosses to identify parent-of-origin DNA methylation will further clarify the role of DNA methylation in parent-of-origin allele-specific expression.}
\end{abstract}

\pagebreak

\doublespacing

%--------------------------------------------------------%
%	Introduction
%--------------------------------------------------------%

\section*{Introduction}
Allele-specific expression is when one allele of a gene shows higher levels of expression compared to the other allele in a diploid organism. It has been associated with genomic mechanisms such as X-chromosome inactivation and genomic imprinting, i.e. parent-of-origin allele-specific expression \citep{Knight2004Allele-specificUncovered}. \added{Epigenetic mechanisms such as DNA methylation and histone modifications have been associated with the production of allele-specific expression, for example} in  mammals  and  angiosperm  plants  imprinted genes are usually associated with allele-specific DNA methylation \citep{Barlow2014GenomicMammalsb}. \added{Additionally, epigenetic mechanisms such as histone modifications and DNA methylation are thought to plat a role in the inactivation of the entire paternal chromosome in some insect species from the \textit{Sciaridae} and \textit{Coccoideae} families \citep{Prantera2011MealybugEpigenetics}. Recently, parent-of-origin allele-specific expression has been identified in two Hymenoptera species, the honeybee} \citep{Smith2020,Galbraith2016TestingMellifera, Kocher2015AExpression} \added{and the buff-tailed bumblebee} \citep{Marshall2020ParentImprinting.}. However, the mechanism by which \deleted{these}genes exhibit \added{general allele-specific }expression bias \added{in insects }remains unknown.


\deleted{It has been predicted that social insects should display imprinted genes \citep{Queller2003TheoryInsects} based on assumptions of the kinship theory \citep{Haig2000TheImprinting.}. Recent research has identified parent-of-origin allele-specific expression in honeybees and bumblebees \citep{Galbraith2016TestingMellifera, Kocher2015AExpression, Marshall2020}, with one study identifying greater paternal-allele (patrigene) expression bias in reproductive honeybee workers compared to sterile workers, as predicted by the kinship theory \citep{Galbraith2016TestingMellifera}.} 


Many \deleted{social} insects have functional DNA methylation systems, including the \deleted{eusocial} honeybee \citep{Bewick2016EvolutionInsects,Lyko2010TheWorkers} and \deleted{primitively eusocial}bumblebee \deleted{\textit{Bombus terrestris}} \citep{Sadd2015_new} \added{mentioned above}. However, the function of DNA methylation in insects remains debated \citep{Glastad2018EpigeneticsDiversity}. Various studies have found an association between methylation and gene expression \citep[][]{Glastad2014EpigeneticInsects, Bonasio2012Genome-wideSaltator/i, Marshall2019MethylationWorkers}, and alternative splicing \citep{Lyko2010TheWorkers, Glastad2016TheNevadensisi.} in social insects.\deleted{However, this is not uniform across all species, see \cite{Standage2016GenomeInsect}.} \added{However, multiple other studies have found no such association} \citep{Arsenault2018, Patalano2015MolecularSocieties}, \added{with} \cite{Libbrecht2016RobustBrain} \added{concluding that many previous studies on caste-specific DNA methylation have been confounded by individual methylation variation.} \deleted{Additionally}\added{The association between allele-specific expression and methylation is also unclear.} Allele-specific expression has been associated with allele-specific methylation in two ant species, \textit{Camponotus floridanus} and \textit{Harpegnathos saltator} \citep{Bonasio2012Genome-wideSaltator/i}. \added{However,} another study did not find \added{a genome-wide} relationship between allele-specific expression and methylation in a hybrid cross of two non-social wasp species, \textit{Nasonia vitripennis} and \textit{Nasonia giraulti} \citep{Wang2016Allele-SpecificNasonia}. \added{These many conflicting studies leave the regulatory capacity of DNA methylation in insects debated, specifically in terms of the role of allele-specific methylation in regulating allele-specific expression.}

\added{It is also worth noting there have  been a number of non-imprinted loci found to show allele-specific expression in various species, these genes have been directly associated with \textit{cis}-acting polymorphic sites, such a single nucleotide polymorphisms (SNPs)} \citep{Wang2016Allele-SpecificNasonia,Tycko2010Allele-specificImprinting}. \added{This has also been the case for genes showing allele-specific methylation, where the methylation status of an allele can be dependent on the underlying genotype} \citep{Remnant2016Parent-of-originMethylation.b,Wang2016Allele-SpecificNasonia,Kerkel2008GenomicMethylation}. \added{Additionally, there are a number of genes identified in humans which show apparently random allele-specific expression, i.e. some cell types express one allele, whilst others express the other copy and some express both alleles} \citep{Gimelbrant2007WidespreadAutosomes}.

Bumblebees provide an ideal system to further investigate the relationship between allele-specific methylation and allele-specific expression \added{in insects}.\deleted{, specifically with a view of elucidating potential mechanisms involved in genomic imprinting in social insects.} Using a candidate gene approach, previous research identified allele-specific expression in a gene (ecdysone 20-monooxygenase-like) related to worker reproductive behaviour in \textit{Bombus terrestis} \citep{Amarasinghe2015}. Additional research has since used RNA-seq data to identify \textgreater500 loci showing allele-specific expression throughout the \textit{B. terrestris} genome \citep{Lonsdale2017AlleleTerrestrisi}. This same study also identified 19 genes displaying allele-specific expression and allele-specific methylation, although this was in a single individual \citep{Lonsdale2017AlleleTerrestrisi}. \added{Whilst this study laid the groundwork for further investigation, it is still unknown to what extent genome-wide allele-specific methylation is maintained across individuals, colonies and reproductive worker states.}

\deleted{It is predicted that imprinted genes in \textit{B. terrestris} will specifically have a role regarding worker reproductive behaviour \citep{Queller2003TheoryInsects}. Methylation has been directly associated with reproductive behaviour in \textit{B. terrestris} \citep{Amarasinghe2014} and recent research has identified differentially methylated genes between reproductive and sterile worker\added{s} \deleted{castes} \citep{Marshall2019MethylationWorkers}.}

In order to identify the genome-wide relationship between allele-specific expression and allele-specific methylation in \textit{B. terrestris} we have taken advantage\deleted{d} of a previously generated data set. These data consist of whole genome bisulfite sequencing and RNA-seq from reproductive and sterile workers, spanning three genetically distinct colonies. \deleted{We hypothesise that if genomic imprinting plays a role in worker reproductive behaviour in \textit{B. terrestris}, genes showing allele-specific expression will be enriched for reproductive processes. Additionally, if DNA methylation acts as an imprinting mark in \textit{B. terrestris} then we predict that some genes will show a direct association between allele-specific expression and allele-specific methylation. }\added{We hypothesise that if DNA methylation plays a causative role in the generation of allele-specific expression then we will identify genes which display both allele-specific methylation and expression. If the underlying genotype affects allele-specific expression then we expect to see differences between colonies which are not associated with DNA methylation. Finally, if allele-specific expression and/or allele-specific methylation are relatively stable then we would expect to see few differences between reproductive and sterile workers.}

\pagebreak


%--------------------------------------------------------%
%	Methods
%--------------------------------------------------------%

\section*{Materials and Methods}

\subsection*{Samples and data}
The data used in this study were generated in previously published work by \cite{Marshall2019MethylationWorkers}. Briefly, these consist of 18 RNA-Seq libraries generated from head tissue of three reproductive workers and three sterile workers per colony, with three independent colonies total. DNA from head tissue from the same individuals was pooled by reproductive status and colony for whole genome bisulfite sequencing, producing one representative reproductive sample and one sterile sample per colony replicate, giving six whole genome bisulfite libraries total. One RNA-Seq sample, J8\_24, was excluded from this study as it was possibly incorrectly labelled in the previous work, see \cite{Marshall2019MethylationWorkers}.


\sloppy
\subsection*{Identification of allele-specific expression}
\added{RNA-Seq }data were quality checked using fastqc v.0.11.5 \citep{Andrews2010} and trimmed using CutAdapt v1.1 \citep{Martin2011CutadaptReads}. Trimmed data were aligned to the reference genome (Bter\_1.0, Refseq accession no. GCF\_000214255.1 \citep{Sadd2015_new}) using STAR v2.5.2 \citep{Dobin2016MappingAlexander} with standard parameters. SNPs were then called \added{from the RNA-Seq library of each sample }following the GATK best practices for SNP calling from RNA-Seq data \citep{Auwera2014TheGATK-Forum}. Briefly this involves assigning read groups and marking duplicate reads using Picard v.2.6.0 \citep{BroadInstitute2018PicardInstitute}, removing reads overlapping introns to keep only exonic reads, calling SNPs with a minimum confidence score of 20.0, then filtering SNPs by windows of three within a 35bp region, to keep only those with a Fisher strand value greater than 30.0 and a quality by depth value greater than 2.0 (these filtering steps are considered particularly stringent) \citep{Auwera2014TheGATK-Forum}. These SNPs were then incorporated into the WASP v.0.3.1 pipeline \citep{vandeGeijn2015WASP:Discovery.} which re-maps all reads with either the reference SNP or alternative SNP in order to reduce reference allele mapping bias. Reads that cannot be mapped with the alternative SNP are discarded. SNPs were then filtered to keep only biallelic SNPs allowing individual alleles to be identified. Final reads were then counted per biallelic SNP using the 'ASEreadcounter' program from GATK. 

A custom R script was used to annotate the SNP positions with gene identifiers, SNPs were filtered to remove those with a coverage of less than 10. SNPs were also removed if they had a count of zero for either the alternative or reference SNP as they may have been mis-called by the SNP caller as heterozygous when they are actually homozygous. Two new columns were then created to represent each allele, as \added{we do not have parental genomes }it is not possible to tell which SNPs belong to which allele (e.g. a reference SNP at a given position may be accompanied with an alternative SNP on the same allele). The counts for each SNP were then allocated to either 'allele: 1' or 'allele: 2', with the highest counts per SNP allocated to 'allele: 1' (Fig.\ref{fig:ASE_pipeline} and Supplementary 2.0, Fig.S1). Counts per SNP per allele were then summed over each gene for each reproductive status per colony creating one representative sample per reproductive status per colony. Conducting analyses on a per gene basis decreases false positive calls of allele-specific expression which may occur if there is some remaining reference allele mapping bias after re-mapping with WASP \citep{Degner2009EffectData}. \added{This method is necessary as we are not looking for parent-of-origin expression and so do not have the parental genomes available to determine maternal/paternal alleles.}

As this method is naive to allele-specific alternative splicing, stringent filtering was applied throughout. Only genes with counts found in at least two of the three colony replicates per reproductive \deleted{caste}\added{or sterile workers} were tested. A logistic regression model was then applied with the proportion of allelic expression per gene as the dependent variable and with reproductive status and colony as independent variables, a quasibiomial distribution was applied to account for any overdispersion within the data. P-values were corrected for multiple testing using the Benjimini-Hochberg method \citep{Benjamini1995} and genes were classed as showing allele-specific expression if the q-value was \textless0.05 and the average proportion of allelic expression per \deleted{caste}\added{reproductive state} across colonies was \textgreater0.65. This stringent filtering was used to account for cases of mis-allocation of SNPs to the correct alleles (Fig.\ref{fig:ASE_pipeline}).


\subsection*{Identification of allele-specific methylation}
\added{Whole genome bisulfite sequencing }data quality were checked using fastqc v.0.11.5 \citep{Andrews2010} and trimmed using CutAdapt v1.1 \citep{Martin2011CutadaptReads}. Trimmed data were aligned to the reference genome (Bter\_1.0, Refseq accession no. GCF\_000214255.1, \citep{Sadd2015_new}) using Bismark v.0.16.1 \citep{Krueger2011Bismark:Applications} and bowtie2 v.2.2.6 \citep{Langmead2012} with standard parameters. Alignment output files were deduplicated using Bismark v.0.16.1 \citep{Krueger2011Bismark:Applications} and sorted and indexed using samtools v.1.3.2 \citep{Li2009TheSAMtools}. 

Allele-specific methylation was determined using a probabilistic model implemented using the '\textit{amrfinder}' program from the MethPipe package v.3.4.2 \citep{Fang2012GenomicMethylation}. This program scans the genome using a sliding window approach and fits two models to each interval, one model predicts the methylation levels of each window are the same for both alleles and a second model predicts the methylation levels are different for each allele. The likelihood of the two models is then compared and a false discovery rate corrected p-value is generated per window \citep{Fang2012GenomicMethylation}. Sample input files were merged by reproductive group in order to increase the coverage per CpG as this method does not take replication into account. Windows were defined as three CpGs with a minimum coverage of 10 reads per CpG. Only regions within the main 18 linkage groups of the \textit{B. terrestris} genome were tested for allele-specific methylation as the program is not designed to cope with the number of unplaced scaffolds (5,591) that the current genome build contains. Finally, \deleted{allelically methylated} regions \added{with allele-specific methylation} falling within a gene were annotated with the gene identifier using a custom R script.

This method of identifying \deleted{allelically methylated} regions \added{with allele-specific methylation} is preferable compared to using SNP data to identify alleles for the data presented here. Firstly, it is difficult to call SNPs reliably from bisulfite data, this is because C/T SNPs and C/T conversions introduced during bisulfite treatment appear the same within the data \citep{Liu2012Bis-SNP:Data.}. Secondly, as the samples used were pooled females, each sample may contain multiple SNPs at a given loci meaning the coverage produced per SNP would be too low to produce any reliable estimates of allelic methylation.

\subsection*{Gene ontology analysis}
Gene ontology terms for \textit{B. terrestris} were taken from a custom database made in \cite{Bebane2019TheTerrestris.}. GO enrichment analysis was carried out using the hypergeometric test with Benjamini-Hochberg \citep{Benjamini1995} multiple-testing correction, q \textless0.05. GO terms from genes showing allele-specific expression were tested for enrichment against a database made from the GO terms of all genes identified in the RNA-Seq data. GO terms from genes showing allele-specific methylation were tested for enrichment against a database made from the GO terms of all genes identified as methylated. Genes were determined as methylated if they had a mean weighted methylation level \citep{Schultz2012LevelingMethylomes} greater than the bisulfite conversion error rate of \textgreater0.05. Descriptions of GO terms and treemaps were generated by REVIGO \citep{Supek2011RevigoTerms}.

\subsection*{Relationship between allele-specific expression and allele-specific methylation}
Significant overlap between genes showing allele-specific expression and allele-specific methylation was tested using a hypergeometric test. Overlap plots were generated using the \textit{UpSetR} package in R \citep{Lex2016EuropeSets}. Custom R scripts were used to test for a relationship between allele-specific expression and \deleted{allelically methylated} genes \added{with allele-specific methylation} and the interaction of that relationship with reproductive \deleted{caste}\added{state}.


%--------------------------------------------------------%
%	Results
%--------------------------------------------------------%

\section*{Results}

\subsection*{Allele-specific expression}
All reads had 13bp trimmed from the start due to base bias generated by the Illumina protocol \citep{Krueger2011LargeCalling}. The mean number of uniquely mapped reads was 89.4\% $\pm$ 0.8\% (mean $\pm$ standard deviation). This equated to a mean of 10,115,366 $\pm$ 1,849,600 uniquely mapped reads (Supplementary 1.0.0). The average number of heterozygous SNPs called per sample was 17,753 $\pm$ 6,840, of which an average of 9,355 $\pm$ 3,781 had a coverage greater than 10 and after filtering to remove potentially homozygous SNPs the average final number of SNPs per sample was 9,297 $\pm$ 3,755 (Supplementary 2.0, Fig.S2a). The average number of genes with at least one SNP per sample was 2,436 $\pm$ 947 (Supplementary 2.0, Fig.S2b).  

Only genes present in at least two colonies per reproductive status were tested for allele-specific expression, this lead to a final conservative list of 2,673 genes (24.2\% of all annotated genes in the reference genome Bter\_1.0). A total of 139 genes were found to show significant \deleted{allelic}\added{allele-specific} expression bias (q \textless0.05 and average allelic expression proportion \textgreater0.65), Supplementary 1.0.1 and 2.0, Fig.S3. As expected there were many genes which show a significant q-value below the cut-off threshold of 0.65 (Supplementary 2.0, Fig.S4).

The genes of reproductive and sterile workers show similar levels of allelic expression (Spearman's rank correlation, S = 1229363078, rho = 0.61, p \textless 0.0001, Fig.\ref{fig:scatter}). Of the 139 genes found to show allele-specific expression a significant number are shared between reproductive and sterile workers (hypergeometric test p \textless0.0001, Fig.\ref{fig:ASE_overlap}), with eight found only in sterile workers and 15 found only in reproductive workers ( e.g. Fig.\ref{fig:unique_to_repro_sterile_ASE}, Supplementary 1.0.1). 


There is also some variability in allelic expression proportion between colonies, with reproductive and sterile workers showing similar levels of bias compared to other colony replicates (Supplementary 2.0, Fig.S5 and Fig.\ref{fig:unique_to_repro_sterile_ASE}). However, this is less apparent in the most highly biased genes (Fig.\ref{fig:top_genes}).


Enriched GO terms associated with genes showing significant allele-specific expression \added{were highly varied }in both reproductive \deleted{castes}\added{and sterile workers and} were involved in multiple biological processes, \deleted{including}\added{some relevant terms include}; "\textit{female gamete generation}" (GO:0007292), "\textit{positive regulation of ovulation}" (GO:0060279) and "\textit{histone H3-K27 acetylation}" (GO:0043974), see Supplementary 1.0.2 for all enriched terms.

GO terms enriched for the eight genes showing allele-specific expression in sterile workers included mostly catabolic processes, but also "\textit{response to pheromone}" (GO:0019236). The GO terms enriched for the 15 genes showing allele-specific expression in reproductive workers included; "\textit{primary sex determination}" (GO:0007538) as well as multiple other cellular processes, Supplementary 1.0.2. These results should be interpreted with care as the gene lists are relatively small. However, it is worth noting that the hypergeometric test used to generate the enriched terms has been previously shown to be the most appropriate statistic for gene ontology enrichment for small gene lists \citep{Rivals2007}.


\subsection*{Allele-specific methylation}
Up to a maximum of 10bp were trimmed from the start of all reads due to base bias generated by the Illumina sequencing protocol \citep{Krueger2011LargeCalling}. The mean mapping efficiency was 63.6\% $\pm$ 1.4\% (mean $\pm$ standard deviation) and the mean coverage was 17.7 $\pm$ 0.5 reads per base, the average number of uniquely mapped reads were 27,709,214 $\pm$ 753,203 (Supplementary 1.0.3). 12.79\% of the genome was not tested for allele-specific methylation as only regions in the main 18 linkage groups of the \textit{B. terrestris} genome (Bter\_1.0) could be tested.

Reproductive workers have significantly more \deleted{allelically methylated} regions \added{with allele-specific methylation} compared to sterile workers, 303 (Supplementary 1.0.4) compared to 201 (Supplementary 1.0.5) respectively (Chi-squared goodness of fit; X-squared = 20.643, df = 1, p \textless 0.0001). The majority of these regions occur within annotated genes, 26 and 15 \deleted{allelically methylated} regions \added{with allele-specific methylation} occur outside of a gene for reproductive and sterile workers. \added{Additionally, a small number of regions overlap multiple gene annotations, 10 in reproductive workers and nine in sterile workers}.

Most \deleted{allelically methylated} genes \added{with allele-specific methylation} are unique to either sterile or reproductive workers, however, there is a significant number of common \deleted{allelically methylated} genes \added{with allele-specific methylation} (hypergeometric test p \textless 0.0001, Fig.\ref{fig:ASM_overlap_status}). Most \deleted{allelically methylated} regions \added{with allele-specific methylation} found within genes do not have additional annotation, however there are more located in exons compared to introns for both reproductive and sterile \deleted{castes}\added{workers} (Fig.\ref{fig:ASM_exon_intron_bar}).


Enriched GO terms associated with \deleted{allelically metylated} genes \added{with allele-specific methylation} in both \deleted{castes}\added{reproductive states} are involved in a \added{large }variety of biological processes with many relating to the term "\textit{positive regulation of RNA splicing}" (GO:0033120). As above, the enriched GO terms associated with \deleted{allelically methylated} genes \added{with allele-specific methylation} in just sterile or reproductive workers are also involved in a large number of biological processes. However, the terms "\textit{oocyte development}" (GO:0048599), "\textit{ovarian follicle development}" (GO:0001541), "\textit{oogenesis stage}" (GO:0022605) and other reproductive terms were enriched in \deleted{allelically methylated} genes \added{with allele-specific methylation} of reproductive workers. Additionally none of these terms were identified in the GO terms associated with the \deleted{allelically methylated} genes \added{with allele-specific methylation} in sterile workers (Supplementary 1.0.6). \added{Other reproductive related GO terms were associated with genes with allele-specific methylation in sterile workers but not reproductive workers, such as "\textit{ovarian nurse cell to oocyte transport}" (GO:0007300) and "\textit{germ cell development}" (GO:0007281).}

\subsection*{Relationship of allele-specific expression and methylation}

There is no significant overlap between genes showing allele-specific expression and allele-specific methylation (overlap between all conditions; hypergeometric test p = 0.209, Fig.\ref{fig:ASM_and_ASE_upset}). However, six genes were found to show allele-specific methylation and expression in both reproductive \deleted{caste}\added{states}, one gene was found to show allele-specific expression in both \deleted{castes}\added{states} and allele-specific methylation in reproductive workers and one gene shows allele-specific expression in both \deleted{castes}\added{states} and allele-specific methylation in sterile workers (Table \ref{tab:genes_ASE_ASM}).


The GO terms enriched for the genes found \deleted{to be allelically methylated} \added{with allele-specific methylation} and \deleted{expressed}\added{expression} (Table \ref{tab:genes_ASE_ASM}) compared to the entire genome as background, included a large variety of biological processes (Supplementary 1.0.7). Specifically some reproductive related terms were also enriched; "\textit{female germline ring canal formation}" (GO:0007301) and "\textit{ovarian fusome organization}" (GO:0030723).

There is a significant difference in the proportion of \deleted{allelic}\added{allele-specific} expression of genes \deleted{allelically methylated}\added{with allele-specific methylation} in either reproductive workers, sterile workers or both (Kruskal-Wallis; chi-squared = 28.838, df = 2, p \textless 0.0001). Genes \deleted{allelically methylated} \added{with allele-specific methylation} in both \deleted{castes}\added{reproductive and sterile workers} show on average higher levels of allele-specific expression compared to those unique to either reproductive or sterile workers (Dunn test with Benjamin-Hochberg correction; both compared to unique in reproductive workers Z = 5.149, q \textless 0.0001, both compared to unique in sterile workers Z = 4.147, q \textless 0.0001), Fig.\ref{fig:ASM_and_expression_box}. Additionally, genes with allele-specific methylation unique to reproductive workers show similar levels of allelic expression compared to genes with allele-specific methylation unique to sterile workers (Dunn test with Benjamin-Hochberg correction; reproductive compared to sterile Z = -1.851, q = 0.06), Fig.\ref{fig:ASM_and_expression_box}. Finally, there is no interaction between reproductive \deleted{caste}\added{state} and \deleted{allelic}\added{allele-specific} expression proportion on the \deleted{allelic-}\added{allele-specific }methylation status of a gene (Anova, interaction vs main effects model, F\textsubscript{2, 296} = 0.1094, p = 0.896), Fig.\ref{fig:ASM_and_expression_box}.


\pagebreak
%--------------------------------------------------------%
%	Discussion
%--------------------------------------------------------%

\section*{Discussion}
Using whole genome bisulfite sequencing and RNA-seq from reproductive and sterile \textit{B. terrestris} workers from three independent colonies we have identified genome-wide allele-specific expression and allele-specific methylation. \added{We found no significant overlap between genes which display both allele-specific methylation and allele-specific expression indicating \textit{cis}-acting DNA methylation does not directly influence allele-specific expression in this species.} \added{We also found t}he majority of genes displaying allele-specific expression are common between reproductive \deleted{castes}\added{and sterile workers} and the proportion of allele-specific expression generally varies between colonies. \added{This suggests allele-specific expression is relatively stable between worker phenotypes and that the underlying genotype may influence allele-specific expression in some cases. Additionally, allele-specific methylation appears less stable between worker phenotypes, with reproductive workers showing significantly more genes with allele-specific methylation. Finally,} we have \deleted{also}found that genes with common allele-specific methylation between \deleted{castes}\added{reproductive and sterile workers} show a higher proportion of \deleted{allelic-}\added{allele-specific }expression bias compared to \deleted{allelically methylated} genes \added{with allele-specific methylation} unique to either \added{just }reproductive or sterile workers. This is suggestive of multiple roles of allele-specific methylation in this species.

\deleted{This study has also identified allele-specific methylation differences between reproductive castes and found the majority of allelic-methylation events are located within genes. However, there is no significant overlap of genes showing allele-specific expression and allele-specific methylation. }This study has identified 139 genes which show allele-specific expression from a stringent subset of genes covering 24\% of all annotated genes within the \textit{B. terrestris} genome. This number is in line with previous research that identified around 500 loci across the whole genome of \textit{B. terrestris} \citep{Lonsdale2017AlleleTerrestrisi}. \deleted{Predictions based on the kinship theory suggest if imprinted genes exist in social insects, such as \textit{B. terrestris}, they will be involved in worker reproductive behaviour \citep{Queller2003TheoryInsects}. GO terms enriched for the \deleted{allelically expressed} genes \added{with allele-specific expression} were involved in reproduction amongst other biological processes.  This finding supports the idea that if imprinted genes are present in \textit{B. terrestris} some will be involved in worker reproductive behaviour. } The proportion of allelic expression bias differed between colonies and the GO terms enriched for all \deleted{allelically expressed} genes \added{with allele-specific expression} \deleted{whilst containing reproductive terms, }were varied. This indicates allele-specific expression \deleted{may be involved in other mechanisms, rather than solely imprinting, and that it} plays a diverse role in \textit{B. terrestris} \added{and some instances may be a product of the underlying genotype}. Previous research identified 61 genes showing allele-specific expression in a cross of two \textit{Nasonia} species, the expression bias in all genes was attributed to \textit{cis}-effects \citep{Wang2016Allele-SpecificNasonia}. \deleted{There have also been a number of non-imprinted loci found in humans which show allele-specific expression directly associated with \textit{cis}-acting polymorphic sites, such a single nucleotide polymorphisms (SNPs) \citep{Tycko2010Allele-specificImprinting}.} Given that each colony used here is genetically distinct, \textit{cis}-effects, such as SNPs, are likely represented in the results. \deleted{In humans \textless1\% of genes are imprinted but considerably more exhibit allele-specific expression \citep{Tycko2010Allele-specificImprinting}, it is therefore reasonable to assume only a small percentage of the genes identified as showing allele-specific expression in this study may actually be imprinted genes.}

Whilst the majority of genes showing allele-specific expression were common between reproductive \deleted{castes}\added{and sterile workers}, a large number of genes show allele-specific methylation which is unique to either reproductive or sterile workers. Additionally, there are significantly more \deleted{allelically-methylated} sites \added{with allele-specific methylation} in reproductive workers compared to sterile workers, with \deleted{allelically methylated} genes \added{with allele-specific methylation in both sterile and} reproductive workers enriched for \added{different }GO terms related to reproduction. These findings support previous research which suggests methylation is associated with worker reproductive behaviour. \cite{Amarasinghe2014} found a global erasure of DNA methylation increased reproductive behaviour, \cite{Liu2018Genetic} found differences in expression in genes responsible for methylation between castes and \cite{Marshall2019MethylationWorkers} found differentially methylated genes between \textit{B. terrestris} \deleted{castes}\added{reproductive and sterile workers}, some of which were involved in reproductive processes. Numerous other studies have linked methylation to caste differences in various other social insect species, such as; \textit{Apis mellifera} \citep{Lyko2010TheWorkers, Elango2009DNAMellifera.}, \textit{Camponotus floridanus} and \textit{Harpegnathos saltator} \citep{Bonasio2012Genome-wideSaltator/i}, \textit{Polistes dominula} \citep{Weiner2013AWasp} and \textit{Zootermopsis nevadensis} \citep{Glastad2016TheNevadensisi.}. \added{However, the statistical validity of many of these studies has been questioned \citep{Libbrecht2016RobustBrain}.} The development of experimental techniques to alter DNA methylation, such as CRISPR/Cas \citep{Vojta2016RepurposingMethylation}, will allow for experiments to test the causal effect of DNA methylation and allele-specific methylation on caste determination in social insects.

It is, however, clear from this study that DNA methylation does not play a direct causal role in the production of all allele-specific expression events, with only a small number of genes displaying both allele-specific expression and methylation. \added{\cite{Lonsdale2017AlleleTerrestrisi} found 19 genes which displayed both allele-specific methylation and expression, none of which correspond to the genes identified here. This may be because different tissue types were used, \cite{Lonsdale2017AlleleTerrestrisi} used whole body whereas here we used head tissue. Allele-specific expression and methylation has been shown to vary dramatically by tissue type and developmental stage} \citep{Babak2015GeneticMouse} \added{which may explain some of the lack of agreement between studies. Additionally, \cite{Lonsdale2017AlleleTerrestrisi} used only a single individual and as discussed above allele-specific expression and methylation can be caused by the underlying genotype. Finally, we utilised whole genome bisulfite sequencing whereas \cite{Lonsdale2017AlleleTerrestrisi} enriched their sequencing libraries using antibodies specific to methylated and unmethylated cytosines, it is therefore likely the greater resolution of bisulfite sequencing has allowed us to identify more sites with allele-specific methylation.  }


\added{There has been a recent focus on identifying imprinted genes in Hymenopteran species as an independent test for Haig's kinship theory} \citep{Pegoraro2017}. \added{Parent-of-origin allele-specific expression has been identified in both honeybees} \citep{Smith2020,Galbraith2016TestingMellifera,Kocher2015AExpression} \added{and bumblebees} \citep{Marshall2020ParentImprinting.} \added{and there has been speculation that DNA methylation may act as an imprinting mark. The results of this study do not support this idea due to the lack of association between allele-specific DNA methylation and allele-specific expression.} \added{However, }this does not \added{completely }rule out the possibility that methylation may act as an imprinting mark if only a small number of genes are actually imprinted, as in humans \citep{Tycko2010Allele-specificImprinting}. \added{Although, this requires further investigation utilising reciprocal crosses to identify parent-of-origin DNA methylation.} \deleted{GO terms enriched for the few genes which do show allele-specific methylation and allele-specific expression included some reproductive related terms. As the kinship theory predicts imprinted genes should affect reproduction in \textit{B. terrestris} \citep{Queller2003TheoryInsects}, the identification of these genes provides the groundwork for future research to further investigate the possibility of parent-of-origin methylation as an imprinting mark.}Additional imprinting marks should \added{also} not be ruled out \deleted{however}as GO terms enriched for genes showing allele-specific methylation \added{here} included histone modifications. Genes displaying allele-specific methylation may feed into other mechanisms which may, in-turn, drive allele-specific expression, accounting for the lack of direct association. For example, methylation of an imprinting control region can signal certain histone modifications which can allow the formation of condensed chromatin, silencing many genes in one region \citep{Barlow2011GenomicModel}, this process can also occur in an allele-specific manner \citep{Tycko2010Allele-specificImprinting}. 

Whilst only a small number of genes show allele-specific methylation and allele-specific expression, genes showing allele-specific methylation in both reproductive \deleted{castes}\added{and sterile workers} had higher allelic expression bias compared to those found only in one \deleted{castes}\added{worker type}. One explanation is that \deleted{allelically methylated} genes \added{with allele-specific methylation} present in both \deleted{castes}\added{reproductive and sterile workers} carry out different functions to those identified in a single \deleted{caste}\added{worker type}. This is supported by the diverse GO terms obtained for shared and \deleted{caste}\added{reproductive/sterile}-specific\deleted{allelically methylated} genes \added{with allele-specific methylation}. In humans, the majority of allele-specific methylation is genotype dependent rather than parentally inherited \citep{Meaburn2010Allele-specificDisease}. Whereas, allele-specific methylation associated with imprinting may change at different stages of development \citep{Edwards2017DNAMethyltransferases}. It may therefore be that the common \deleted{allelically methylated}genes \added{with allele-specific methylation} identified here are linked to genotype (i.e. epialleles) whereas the \deleted{caste}\added{reproductive state}-specific\deleted{allelically methylated} genes \added{with allele-specific methylation} may represent imprinting marks. However, this is speculation and requires further investigation.

In order to further understand the role and origin of allele-specific methylation a pipeline is needed which integrates SNP data (generated from genomic DNA), to allow the identification of specific alleles. Using this method rather than the probabilistic models employed here would enable hyper/hypomethylation (i.e. higher or lower methylation in one conditions compared to another) to be associated with allele-specific expression when they occur in tandem. Additionally, this method, with increased biological replication per colony, would facilitate the identification of epialleles, i.e. when allele-specific methylation is driven by genotype. Epialleles have been identified in the honeybee \citep{Yagound2019UniqueBees, Wedd2016DifferentiallyMellifera} and will be important in the identification of parent-of-origin methylation \citep{Remnant2016Parent-of-originMethylation.b}.

\deleted{Overall, this study provides evidence suggesting imprinted genes exist in \textit{B. terrestris} and are related to worker reproductive behaviour as predicted by \cite{Queller2003TheoryInsects} and \cite{Haig2000TheImprinting.}. However, the role of DNA methylation, as a  mechanism of potential imprinting, is still unclear. The diverse function of genes showing allele-specific expression and/or allele-specific methylation suggests a varied role for these genomic mechanisms and experimental validation of their function is required. Future research utilising highly related reciprocal crosses, in order to identify the parental origin of an allele, is needed to discover imprinted genes and to take into account \textit{cis}-effects, such as genotype. These types of crosses can also be used to further investigate parent-of-origin DNA methylation as a mechanism of imprinting.}

\added{Overall this study has identified genome-wide allele-specific expression and allele-specific methylation in reproductive and sterile bumblebee workers from three genetically distinct colonies. We have found \textit{cis}-acting allele-specific DNA methylation does not directly influence allele-specific expression. We have also found differences in allele-specific expression between colonies indicating a possible role for the underlying genotype. Finally, we have identified a small number of genes which show allele-specific expression in just reproductive or sterile workers and a much large number which show allele-specific methylation unique to each phenotype. The results of this study have implications for the functional role of DNA methylation in genomic processes such as imprinting, gene expression regulation and caste determination in social insects.}


%--------------------------------------------------------%
%	Acknowledgements
%--------------------------------------------------------%

\section*{Acknowledgements}

This research used the ALICE2 High Performance Computing Facility at the University of Leicester. H.M. was supported by a NERC CENTA DTP studentship. A.R.C.J. and Z.N.L. were supported by  BBSRC MIBTP DTP studentships. This work was supported by the Natural Environment Research Council [grant number: NE/N010019/1 to E.B.M.]. The authors declare no conflict of interests. \added{We also thank the reviewers for their thoughtful comments and help in improving this manuscript.}

%--------------------------------------------------------%
%	Author Contributions
%--------------------------------------------------------%

\section*{Author contributions}
E.B.M. conceived the study. H.M. analysed the data. A.R.C.J. and Z.N.L. contributed to the allele-specific expression analyses. H.M. wrote the initial manuscript. All authors contributed to and reviewed the manuscript.


%--------------------------------------------------------%
%	Data Accessibility
%--------------------------------------------------------%

\section*{Data Accessibility}

Data have been deposited in GenBank under NCBI BioProject: PRJNA533306. All code is avaliable at http://doi.org/10.5281/zenodo.1974852. 
