# Supplementary material for: Bumblebee Workers Show Differences in Allele-Specific DNA Methylation and Allele-Specific Expression
Source: Genome Biol Evol. 2020 Jun 29;12(8):1471–81. doi: 10.1093/gbe/evaa132 (PMC7502211; doi:10.1093/gbe/evaa132)
Supplement: evaa132_Supplementary_Data [file evaa132_supplementary_data.zip › Mendeley1.bib]

@article{Kohno2016L.,
    title = {{ Production of Knockout Mutants by CRISPR/Cas9 in the European Honeybee, Apis mellifera L. }},
    year = {2016},
    journal = {Zoological Science},
    author = {Kohno, Hiroki and Suenami, Shota and Takeuchi, Hideaki and Sasaki, Tetsuhiko and Kubo, Takeo},
    number = {5},
    pages = {505--512},
    volume = {33},
    doi = {10.2108/zs160043},
    issn = {0289-0003},
    keywords = {apiology, cas9, crispr, genome editing, honeybee, knockout, mrjp1}
}

@article{Amarasinghe2015,
author = {Amarasinghe, Harindra E. and Toghill, Bradley J. and Nathanael, Despina and Mallon, Eamonn B.},
doi = {10.7717/peerj.1079},
issn = {2167-8359},
journal = {PeerJ},
month = {jul},
pages = {e1079},
title = {{Allele specific expression in worker reproduction genes in the bumblebee \textit{Bombus terrestris}}},
url = {https://peerj.com/articles/1079},
volume = {3},
year = {2015}
}


@article{Smith2020,
author = {Smith, Nicholas M.A. and Yagound, Boris and Remnant, Emily J. and Foster, Charles S.P. and Buchmann, Gabriele and Allsopp, Michael H. and Kent, Clement F. and Zayed, Amro and Rose, Stephen A. and Lo, Kitty and Ashe, Alyson and Harpur, Brock A. and Beekman, Madeleine and Oldroyd, Benjamin P.},
volume = {doi:10.1111/mec.15419},
journal = {Molecular Ecology},
title = {{Paternally-biased gene expression follows kin-selected predictions in female honey bee embryos}},
year = {2020}
}


@article{Marshall2020ParentImprinting.,
    title = {{Parent of origin gene expression in the bumblebee, \textit{Bombus terrestris}, supports Haig’s kinship theory for the evolution of genomic imprinting.}},
    year = {2020},
    journal = {bioRxiv},
    Volume = {https://doi.org/10.1101/2020.01.17.909168.},
    author = {Marshall, Hollie and Zweden, Jelle S Van and Geystelen, Anneleen Van and W{\"{a}}ckers, Felix and Mallon, Eamonn B and Wenseleers, Tom},
    doi = {https://doi.org/10.1101/2020.01.17.909168.}
}

@article{Prantera2011MealybugEpigenetics,
    title = {{Mealybug Chromosome Cycle as a Paradigm of Epigenetics}},
    year = {2011},
    journal = {Genetics Research International},
    author = {Prantera, Giorgio and Bongiorni, Silvia},
    pages = {1--11},
    volume = {2012},
    doi = {10.1155/2012/867390},
    issn = {2090-3154}
}

@article{Yagound2019UniqueBees,
    title = {{Unique DNA Methylation Profiles Are Associated with cis-Variation in Honey Bees}},
    year = {2019},
    journal = {Genome Biology and Evolution},
    author = {Yagound, Boris and Smith, Nicholas M.A. and Buchmann, Gabriele and Oldroyd, Benjamin P. and Remnant, Emily J. and Costantini, Maria},
    number = {9},
    pages = {2517--2530},
    volume = {11},
    doi = {10.1093/gbe/evz177},
    issn = {17596653},
    keywords = {Apis mellifera, DNA methylation, allele-specific methylation, epigenetics, phenotypic plasticity}
}

@article{Limburg2002AncientDatabase.,
    title = {{'Ancient' DNA in the resting egg bank of a microcrustacean can serve as a palaeolimnological database.}},
    year = {2002},
    journal = {Proceedings. Biological sciences / The Royal Society},
    author = {Limburg, Petra a and Weider, Lawrence J},
    number = {1488},
    pages = {281--287},
    volume = {269},
    isbn = {0962-8452},
    doi = {10.1098/rspb.2001.1868},
    issn = {0962-8452},
    pmid = {11839197},
    keywords = {dna, egg banks, microsatellites, palaeolimnology, polymerase chain reaction}
}

@article{Karsten123,
    title = {{1,2,3 ;}},
    author = {Karsten, B and Winnie, E},
    doi = {10.1111/evo.12998.This},
    keywords = {assortative mating, habitat choice, local adaptation, magic trait, matching, natal habitat preference, phenotypic plasticity}
}

@article{Karsten123b,
    title = {{1,2,3 ;}},
    author = {Karsten, B and Winnie, E},
    doi = {10.1111/evo.12998.This},
    keywords = {assortative mating, habitat choice, local adaptation, magic trait, matching, natal habitat preference, phenotypic plasticity}
}

@article{Karsten123c,
    title = {{1,2,3 ;}},
    author = {Karsten, B and Winnie, E},
    doi = {10.1111/evo.12998.This},
    keywords = {assortative mating, habitat choice, local adaptation, magic trait, matching, natal habitat preference, phenotypic plasticity}
}

@article{Woman20161.12,
    title = {{1. [1][2]}},
    year = {2016},
    author = {Woman, Tokyo and Uni-, Christian},
    number = {19},
    pages = {1--7},
    volume = {2016}
}

@article{Woman20161.12b,
    title = {{1. [1][2]}},
    year = {2016},
    author = {Woman, Tokyo and Uni-, Christian},
    number = {19},
    pages = {1--7},
    volume = {2016}
}

@article{Woman20161.12c,
    title = {{1. [1][2]}},
    year = {2016},
    author = {Woman, Tokyo and Uni-, Christian},
    number = {19},
    pages = {1--7},
    volume = {2016}
}

@misc{1992Nat..pdf,
    title = {{1992 - Riessen (Am. Nat.).pdf}}
}

@article{Dover20112010Lepidoptera,
    title = {{2010 and beyond for Lepidoptera}},
    year = {2011},
    journal = {Journal of Insect Conservation},
    author = {Dover, J W and Warren, M S and Shreeve, T G},
    number = {1},
    pages = {1--3},
    volume = {15},
    doi = {10.1007/s10841-010-9368-1},
    issn = {1366638X}
}

@article{Tqfdjgjd3BQJEPG,
    title = {{3BQJE BOE RVBOUJUBUJWF NFUIPE PG}},
    author = {Tqfdjgjd, Bmmfmf and Bobmztjt, Nfuizmbujpo and Zboh, V J and Zvo, J O and Jibfmb, X B O and Ohmft, Bnqbo and Opwfm, Eftdsjcf B and Nfuipe, Sbqje and Rvboujubuf, U P and Tqfdjgjd, Bmmfmf and Cbtfe, Nfuizmbujpo and Uif, P O and Pg, Dpncjobujpo and Boe, Cjtvmgjuf and Jt, Fyqsfttjpo and Jo, Dpnnpo}
}

@article{Christman20025-AzacytidineTherapy,
    title = {{5-Azacytidine and 5-aza-2′-deoxycytidine as inhibitors of DNA methylation: Mechanistic studies and their implications for cancer therapy}},
    year = {2002},
    journal = {Oncogene},
    author = {Christman, Judith K},
    number = {35 REV. ISS. 3},
    pages = {5483--5495},
    volume = {21},
    doi = {10.1038/sj.onc.1205699},
    issn = {09509232},
    keywords = {5-azacytidine, Cancer, DNA methylation, DNA methyltransferase}
}

@article{Mcafee2019iFeminizeriSexes,
    title = {{<i>Feminizer<{\{}{\textbackslash}textbackslash{\}}i> and <i>doublesex<{\{}{\textbackslash}textbackslash{\}}i> knock-outs cause honey bees to switch sexes}},
    year = {2019},
    journal = {PLoS Biology},
    author = {Mcafee, Alison and Pettis, Jeffery S and Tarpy, David R and Foster, Leonard J},
    number = {5},
    pages = {e3000256},
    volume = {17},
    isbn = {1111111111}
}

@article{Mcafee2019iFeminizeriSexesb,
    title = {{<i>Feminizer<{\{}{\{}{\textbackslash}textbackslash{\}}textbackslash{\}}i> and <i>doublesex<{\{}{\{}{\textbackslash}textbackslash{\}}textbackslash{\}}i> knock-outs cause honey bees to switch sexes}},
    year = {2019},
    journal = {PLoS Biology},
    author = {Mcafee, Alison and Pettis, Jeffery S and Tarpy, David R and Foster, Leonard J},
    number = {5},
    pages = {e3000256},
    volume = {17},
    isbn = {1111111111}
}

@article{Morison1998AAnimals,
    title = {{A catalogue of imprinted genes and parent-of-origin effects in humans and animals}},
    year = {1998},
    journal = {Human Molecular Genetics},
    author = {Morison, Ian M and Reeve, Anthony E},
    number = {10},
    pages = {1599--1609},
    volume = {7},
    isbn = {0964-6906 (Print){\{}{\textbackslash}textbackslash{\}}r0964-6906 (Linking)},
    doi = {10.1093/hmg/7.10.1599},
    issn = {09646906},
    pmid = {9735381}
}

@article{Morison2005AImprinting,
    title = {{A census of mammalian imprinting}},
    year = {2005},
    journal = {Trends in Genetics},
    author = {Morison, Ian M and Ramsay, Joshua P and Spencer, Hamish G},
    number = {8},
    pages = {457--465},
    volume = {21},
    doi = {10.1016/j.tig.2005.06.008},
    issn = {01689525}
}

@article{Maebe2016ABumblebees,
    title = {{A century of temporal stability of genetic diversity in wild bumblebees}},
    year = {2016},
    journal = {Scientific Reports},
    author = {Maebe, Kevin and Meeus, Ivan and Vray, Sarah and Claeys, Thomas and Dekoninck, Wouter and Boev{\'{e}}, Jean-Luc and Rasmont, Pierre and Smagghe, Guy and Luikart, G and Ellegren, H and Galtier, N and Frankham, R and Bradshaw, C J A and Brook, B W and Frankham, R and Zayed, A and Habel, J C and Estoup, A and Tailliez, C and Cornuet, J M and Solignac, M and Schmid-Hempel, R and Schmid-Hempel, P and Barker, J S F and Wandeler, P and Hoeck, P E A and Keller, L F and Casas–Marce, M and Griffith, A M and Koizumi, I and Bright, D and Stevens, J R and Hoeck, P E A and Bollmer, J L and Parker, P G and Keller, L F and Athrey, G and Lindsay, D L and Lance, R F and Leberg, P L and Tessier, N and Bernatche, L and Wright, J M and Hoffman, E A and Schueler, F W and Blouin, M S and Husemann, M and Nguyen, R and Ding, B and Danley, P D and Klein, A M and Lozier, J D and Strange, J P and Stewart, I J and Cameron, S A and Maebe, K and Cameron, S A and Reemer, M and Kleijn, D and Raaijmakers, I P and Loon, A J Van and Carvalheiro, L G and Potts, S G and Goulson, D and Lye, G C and Darvill, B and Charman, T G and Sears, J and Green, R E and Bourke, A F G and Potts, S G and Vanbergen, A J and Rasmont, P and Kaplan, J O and Krumhardt, K M and Zimmermann, N and Biesmeijer, J C and Whitehorn, P R and Whitehorn, P R and Rasmont, P and Rasmont, P and Bruneau, E and Rasmont, P and Mersch, P and Ugelvig, L V and Nielsen, P S and Boomsma, J J and Nash, D R and Habel, J C and Smith, T and Romiguier, J and Cameron, S A and Hines, H M and Williams, P H and Bates, D and Maechler, M and Bolker, B and Walker, S and Estoup, A and Scholl, A and Pouvreau, A and Solignac, M and Reber-Funk, C and Schmid-Hempel, R and Schmid-Hempel, P and Stolle, E and Wang, J L and Ashley, M V and Goudet, J and Peakall, R and Smouse, F and Oosterhout, C Van and Hutchinson, W F and Wills, D P M and Shipley, P and Kalinowski, S T and Nei, M and Darvill, B and Goulson, D and Wang, J and Whitlock, M C and Gilbert, K J and Whitlock, M V},
    number = {August},
    pages = {38289},
    volume = {6},
    publisher = {Nature Publishing Group},
    url = {http://www.nature.com/articles/srep38289},
    doi = {10.1038/srep38289},
    issn = {2045-2322}
}

@article{Cheng2014,
    title = {{A classification approach for DNA methylation profiling with bisulfite next-generation sequencing data}},
    year = {2014},
    journal = {Bioinformatics},
    author = {Cheng, Longjie and Zhu, Yu},
    number = {2},
    pages = {172--179},
    volume = {30},
    isbn = {1367-4811 (Electronic){\textbackslash}r1367-4803 (Linking)},
    doi = {10.1093/bioinformatics/btt674},
    issn = {13674803},
    pmid = {24273245}
}

@article{Cheng2014b,
    title = {{A classification approach for DNA methylation profiling with bisulfite next-generation sequencing data}},
    year = {2014},
    journal = {Bioinformatics},
    author = {Cheng, Longjie and Zhu, Yu},
    number = {2},
    pages = {172--179},
    volume = {30},
    isbn = {1367-4811 (Electronic){\{}{\textbackslash}textbackslash{\}}r1367-4803 (Linking)},
    doi = {10.1093/bioinformatics/btt674},
    issn = {13674803},
    pmid = {24273245}
}

@article{Zou2009AGenome,
    title = {{A comparative analysis of serpin genes in the silkworm genome}},
    year = {2009},
    journal = {Genomics},
    author = {Zou, Zhen and Picheng, Zhao and Weng, Hua and Mita, Kazuei and Jiang, Haobo},
    number = {4},
    pages = {367--375},
    volume = {93},
    publisher = {Elsevier Inc.},
    url = {http://dx.doi.org/10.1016/j.ygeno.2008.12.010},
    doi = {10.1016/j.ygeno.2008.12.010},
    issn = {08887543},
    keywords = {Bombyx mori, Hemolymph protein, Insect immunity, Melanization, Serine protease inhibitor, Sp{\"{a}}tzle processing}
}

@article{Baird1991AStraus.,
    title = {{A comparative study of genotype sensitivity to acute toxic stress using clones of Daphnia magna straus.}},
    year = {1991},
    journal = {Ecotoxicology and Environmental Safety},
    author = {Baird, D J and Barber, I and Bradley, M and Soares, A M V M and Calow, P},
    pages = {257--265},
    volume = {21},
    url = {http://linkinghub.elsevier.com/retrieve/pii/014765139190064V},
    isbn = {0147-6513},
    doi = {10.1016/0147-6513(91)90064-V},
    issn = {01476513},
    pmid = {1868782}
}

@article{He2017ARNA-Seq,
    title = {{A comparison of honeybee ( <i>Apis mellifera</i> ) queen, worker and drone larvae by RNA-Seq}},
    year = {2017},
    journal = {Insect Science},
    author = {He, Xu-Jiang and Jiang, Wu-Jun and Zhou, Mi and Barron, Andrew B and Zeng, Zhi-Jiang},
    url = {http://doi.wiley.com/10.1111/1744-7917.12557},
    doi = {10.1111/1744-7917.12557},
    issn = {16729609}
}

@article{Zheng2016AMethylation,
    title = {{A computational method for studying the relation between alternative splicing and DNA methylation}},
    year = {2016},
    journal = {Nucleic Acids Research},
    author = {Zheng, Zejun and Wei, Xiaona and Hildebrandt, Andreas and Schmidt, Bertil},
    number = {2},
    pages = {e19},
    volume = {44},
    doi = {10.1093/nar/gkv906},
    issn = {13624962},
    pmid = {26365234}
}

@article{Urban2012APerspective,
    title = {{A crucial step toward realism: responses to climate change from an evolving metacommunity perspective}},
    year = {2012},
    journal = {Evolutionary Applications},
    author = {Urban, Mark C and De Meester, Luc and Vellend, Mark and Stoks, Robby and Vanoverbeke, Joost},
    number = {2},
    pages = {154--167},
    volume = {5},
    url = {http://doi.wiley.com/10.1111/j.1752-4571.2011.00208.x},
    doi = {10.1111/j.1752-4571.2011.00208.x},
    issn = {17524571},
    keywords = {climate change, community ecology, contemporary evolution, species interactions}
}

@article{Mao2015ABees.,
    title = {{A dietary phytochemical alters caste-associated gene expression in honey bees.}},
    year = {2015},
    journal = {Science advances},
    author = {Mao, Wenfu and Schuler, Mary A and Berenbaum, May R},
    number = {7},
    pages = {e1500795},
    volume = {1},
    url = {http://www.pubmedcentral.nih.gov/articlerender.fcgi?artid=4643792&tool=pmcentrez&rendertype=abstract},
    isbn = {2375-2548},
    doi = {10.1126/sciadv.1500795},
    issn = {2375-2548},
    pmid = {26601244}
}

@article{Singer2015AExpression,
    title = {{A diverse epigenetic landscape at human exons with implication for expression}},
    year = {2015},
    journal = {Nucleic Acids Research},
    author = {Singer, Meromit and Kosti, Idit and Pachter, Lior and Mandel-Gutfreund, Yael},
    number = {7},
    pages = {3498--3508},
    volume = {43},
    isbn = {0305-1048},
    doi = {10.1093/nar/gkv153},
    issn = {13624962},
    pmid = {25765649}
}

@article{Juchem2012ACows,
    title = {{A fat based rumen protection technology post-ruminally delivers a B vitamin complex to impact performance of multiparous Holstein cows}},
    year = {2012},
    journal = {Animal Feed Science and Technology},
    author = {Juchem, Sérgio O and Robinson, P H and Evans, Essi},
    number = {1-2},
    pages = {68--78},
    volume = {174},
    publisher = {Elsevier B.V.},
    url = {http://dx.doi.org/10.1016/j.anifeedsci.2012.03.004},
    isbn = {0377-8401},
    doi = {10.1016/j.anifeedsci.2012.03.004},
    issn = {03778401},
    keywords = {B 12, Biotin, Conception, Culling, Folic acid, Pantothenic acid, Pregnancy, Pyridoxine}
}

@article{Ekblom2014AAnnotation,
    title = {{A field guide to whole-genome sequencing, assembly and annotation}},
    year = {2014},
    journal = {Evolutionary Applications},
    author = {Ekblom, Robert and Wolf, Jochen B W},
    number = {9},
    pages = {1026--1042},
    volume = {7},
    isbn = {1752-4571},
    doi = {10.1111/eva.12178},
    issn = {17524571},
    pmid = {25553065},
    keywords = {Bioinformatics, Conservation genomics, Genome assembly, Next generation sequencing, Vertebrates, Whole??-??genome sequencing}
}

@article{Lea2015AData,
    title = {{A Flexible, Efficient Binomial Mixed Model for Identifying Differential DNA Methylation in Bisulfite Sequencing Data}},
    year = {2015},
    journal = {PLoS Genetics},
    author = {Lea, Amanda J and Tung, Jenny and Zhou, Xiang},
    number = {11},
    pages = {1--62},
    volume = {11},
    doi = {10.1371/journal.pgen.1005650},
    issn = {15537404},
    pmid = {26599596}
}

@article{Hoffmann2015AManagement,
    title = {{A framework for incorporating evolutionary genomics into biodiversity conservation and management}},
    year = {2015},
    journal = {Climate Change Responses},
    author = {Hoffmann, Ary and Griffin, Philippa and Dillon, Shannon and Catullo, Renee and Rane, Rahul and Byrne, Margaret and Jordan, Rebecca and Oakeshott, John and Weeks, Andrew and Joseph, Leo and Lockhart, Peter and Borevitz, Justin and Sgr{\`{o}}, Carla},
    number = {1},
    pages = {1},
    volume = {2},
    url = {http://climatechangeresponses.biomedcentral.com/articles/},
    isbn = {4066501400},
    doi = {10.1186/s40665-014-0009-x},
    issn = {2053-7565},
    keywords = {1, Decision framew, Evolutionary adaptation, Plasticity, about current and accelerating, biodiversity, climate change, climate change threats to, decision framework, even if, evolutionary adaptation, genomics, management, picture, plasticity, provides a very clear, the latest ipcc report}
}

@article{Shorter2012ABee,
    title = {{A genetic analysis of the stinging and guarding behaviors of the honey bee}},
    year = {2012},
    journal = {Behavior Genetics},
    author = {Shorter, John R and Arechavaleta-Velasco, Miguel and Robles-Rios, Carlos and Hunt, Greg J},
    number = {4},
    pages = {663--674},
    volume = {42},
    isbn = {1573-3297 (Electronic){\{}{\textbackslash}textbackslash{\}}r0001-8244 (Linking)},
    doi = {10.1007/s10519-012-9530-5},
    issn = {00018244},
    pmid = {22327626},
    keywords = {Defensive behavior, Guarding behavior, Quantitative trait loci mapping, Shock-response assay}
}

@article{Matsuura2018AFate,
    title = {{A Genomic Imprinting Model of Termite Caste Determination: Not Genetic but Epigenetic Inheritance Influences Offspring Caste Fate}},
    year = {2018},
    journal = {The American Naturalist},
    author = {Matsuura, Kenji and Mizumoto, Nobuaki and Kobayashi, Kazuya and Nozaki, Tomonari and Fujita, Tadahide and Yashiro, Toshihisa and Fuchikawa, Taro and Mitaka, Yuki and Vargo, Edward L},
    number = {6},
    volume = {191},
    url = {http://www.journals.uchicago.edu/doi/10.1086/697238},
    doi = {10.1086/697238},
    issn = {0003-0147},
    pmid = {29750562},
    keywords = {caste differentiation, epigenetic inheritance, genome imprinting, reproductive division of labor, social insect}
}

@article{G2003ASystems,
    title = {{A globally coherent fingerprint of climate change impacts across natural systems}},
    year = {2003},
    journal = {Nature},
    author = {G, Yohe},
    number = {6918},
    pages = {37},
    volume = {421},
    issn = {0028-0836}
}

@article{Wolf2006AImprinting,
    title = {{A maternal-offspring coadaptation theory for the evolution of genomic imprinting}},
    year = {2006},
    journal = {PLoS Biology},
    author = {Wolf, Jason B and Hager, Reinmar},
    number = {12},
    pages = {2238--2243},
    volume = {4},
    isbn = {1545-7885 (Electronic){\{}{\textbackslash}textbackslash{\}}r1544-9173 (Linking)},
    doi = {10.1371/journal.pbio.0040380},
    issn = {15457885},
    pmid = {17105351}
}

@article{Sha2008AImprinting.,
    title = {{A mechanistic view of genomic imprinting.}},
    year = {2008},
    journal = {Annual review of genomics and human genetics},
    author = {Sha, Ky},
    pages = {197--216},
    volume = {9},
    isbn = {1527-8204},
    doi = {10.1146/annurev.genom.122007.110031},
    issn = {1527-8204},
    pmid = {18767963},
    keywords = {c, chromatin, elegans, epigenetics}
}

@article{Frisch2014ADaphnia,
    title = {{A millennial-scale chronicle of evolutionary responses to cultural eutrophication in Daphnia}},
    year = {2014},
    journal = {Ecology Letters},
    author = {Frisch, Dagmar and Morton, Philip K and Chowdhury, Priyanka Roy and Culver, Billy W and Colbourne, John K and Weider, Lawrence J and Jeyasingh, Punidan D},
    number = {3},
    pages = {360--368},
    volume = {17},
    doi = {10.1111/ele.12237},
    issn = {14610248},
    keywords = {Environmental change, Nutritional physiology, Phosphorus, Population genetic structure, Resurrection ecology}
}

@article{Sumner2018ASocietiesb,
    title = {{A molecular concept of caste in insect societies}},
    year = {2018},
    journal = {Current Opinion in Insect Science},
    author = {Sumner, Seirian and Bell, Emily and Taylor, Daisy},
    pages = {42--50},
    volume = {25},
    publisher = {Elsevier Inc.},
    url = {http://dx.doi.org/10.1016/j.cois.2017.11.010},
    doi = {10.1016/j.cois.2017.11.010},
    issn = {22145753}
}

@article{Sumner2018ASocieties,
    title = {{A molecular concept of caste in insect societies}},
    year = {2018},
    journal = {Current Opinion in Insect Science},
    author = {Sumner, Seirian and Bell, Emily and Taylor, Daisy},
    pages = {42--50},
    volume = {25},
    publisher = {Elsevier Inc},
    url = {http://dx.doi.org/10.1016/j.cois.2017.11.010},
    doi = {10.1016/j.cois.2017.11.010},
    issn = {22145753}
}

@article{Murphy1997AAnnualism.,
    title = {{A molecular phylogeny for aplocheiloid fishes (Atherinomorpha, Cyprinodontiformes): the role of vicariance and the origins of annualism.}},
    year = {1997},
    journal = {Molecular Biology and Evolution},
    author = {Murphy, W J and Collier, G E},
    number = {8},
    pages = {790--799},
    volume = {14},
    url = {http://eutils.ncbi.nlm.nih.gov/entrez/eutils/elink.fcgi?dbfrom=pubmed&id=9254916&retmode=ref&cmd=prlinks%5Cnpapers2://publication/uuid/EC4CBB96-1F42-4521-B583-FD51E26C0E44},
    isbn = {0737-4038},
    issn = {0737-4038},
    pmid = {9254916},
    keywords = {600 s, address for correspondence and, annual fishes, chondrial dna, college ave-, collier, cyprinodontiform, department, glen e, of biological sciences, reprints, the university of tulsa}
}

@article{Kerfoot1999APaleolimnology,
    title = {{A new approach to historical reconstruction : and Combining descriptive experimental paleolimnology}},
    year = {1999},
    journal = {Limnology},
    author = {Kerfoot, W Charles and Robbins, John A and Weider, Lawrence J and Robbins, A},
    number = {5},
    pages = {1232--1247},
    volume = {44}
}

@article{Blunk2016AData,
    title = {{A new model for parent-of-origin effect analyses applied to Brown Swiss cattle slaughterhouse data}},
    year = {2016},
    journal = {Animal},
    author = {Blunk, I and Mayer, M and Hamann, H and Reinsch, N},
    pages = {1--11},
    url = {http://www.journals.cambridge.org/abstract_S1751731116002391},
    doi = {10.1017/S1751731116002391},
    issn = {1751-7311},
    keywords = {beef trait, brown swiss cattle, epigenetics, imprinting variance, parent-of-origin effects}
}

@article{Oldroyd2014ASize,
    title = {{A parent-of-origin effect on honeybee worker ovary size}},
    year = {2014},
    journal = {Proceedings of the Royal Society B: Biological Sciences},
    author = {Oldroyd, Benjamin P and Allsopp, Michael H and Roth, Katherine M and Remnant, Emily J and Drewell, Robert A and Beekman, Madeleine},
    number = {1775},
    pages = {20132388},
    volume = {281},
    url = {http://rspb.royalsocietypublishing.org/content/281/1775/20132388%5Cnhttp://rspb.royalsocietypublishing.org/content/281/1775/20132388.abstract%5Cnhttp://www.ncbi.nlm.nih.gov/pubmed/24285196},
    isbn = {1471-2954 (Electronic){\{}{\textbackslash}textbackslash{\}}r0962-8452 (Linking)},
    doi = {10.1098/rspb.2013.2388},
    issn = {0962-8452, 1471-2954},
    pmid = {24285196}
}

@article{Blunk2017ASimmental,
    title = {{A parsimonious model for an analysis of parent-of-origin effects on beef traits in dual-purpose Simmental}},
    year = {2017},
    journal = {Advances in Animal Biosciences},
    author = {Blunk, I and Mayer, M and Hamann, H and Reinsch, N},
    number = {s1},
    pages = {s76-s78},
    volume = {8},
    url = {https://www.cambridge.org/core/product/identifier/S2040470017001765/type/journal_article},
    doi = {10.1017/S2040470017001765},
    issn = {2040-4700},
    keywords = {carcass trait, epigenetics, genomic imprinting, parent-of-origin effect, simmental}
}

@article{Ryan2017AMice,
    title = {{A paternal methyl donor-rich diet altered cognitive and neural functions in offspring mice}},
    year = {2017},
    journal = {Molecular Psychiatry},
    author = {Ryan, D P and Henzel, K S and Pearson, B L and Siwek, M E and Papazoglou, A and Guo, L and Paesler, K and Yu, M and M{\"{u}}ller, R and Xie, K and Schr{\"{o}}der, S and Becker, L and Garrett, L and H{\"{o}}lter, S M and Neff, F and R{\'{a}}cz, I and Rathkolb, B and Rozman, J and Ehninger, G and Klingenspor, M and Klopstock, T and Wolf, E and Wurst, W and Zimmer, A and Fuchs, H and Gailus-Durner, V and de Angelis, M and Sidiropoulou, K and Weiergr{\"{a}}ber, M and Zhou, Y and Ehninger, D},
    number = {October 2016},
    pages = {1--11},
    url = {http://www.nature.com/doifinder/10.1038/mp.2017.53},
    doi = {10.1038/mp.2017.53},
    issn = {1359-4184}
}

@article{Epstein2012AVariation,
    title = {{A permutation procedure to correct for confounders in case-control studies, including tests of rare variation}},
    year = {2012},
    journal = {American Journal of Human Genetics},
    author = {Epstein, Michael P and Duncan, Richard and Jiang, Yunxuan and Conneely, Karen N and Allen, Andrew S and Satten, Glen A},
    number = {2},
    pages = {215--223},
    volume = {91},
    isbn = {1537-6605 (Electronic){\{}{\textbackslash}textbackslash{\}}r0002-9297 (Linking)},
    doi = {10.1016/j.ajhg.2012.06.004},
    issn = {00029297},
    pmid = {22818855}
}

@article{Beaudet2002AEvolution,
    title = {{A Rheostat Model for a Rapid and Reversible Form of Imprinting-Dependent Evolution}},
    year = {2002},
    journal = {The American Journal of Human Genetics},
    author = {Beaudet, Arthur L and Jiang, Yong-hui},
    number = {6},
    pages = {1389--1397},
    volume = {70},
    doi = {10.1086/340969},
    issn = {00029297}
}

@article{Yahara2019AEvolution,
    title = {{A role for epigenetic adaption in evolution}},
    year = {2019},
    journal = {Genes to Cells},
    author = {Yahara, Ichiro},
    number = {May},
    pages = {gtc.12709},
    url = {https://onlinelibrary.wiley.com/doi/abs/10.1111/gtc.12709},
    doi = {10.1111/gtc.12709},
    issn = {1356-9597},
    keywords = {genetic assimilation, hsp90, phenotype selection, stress response}
}

@article{Kocher2015AExpression,
    title = {{A Search for Parent-of-Origin Effects on Honey Bee Gene Expression}},
    year = {2015},
    journal = {G3},
    author = {Kocher, Sarah D and Tsuruda, Jennifer M and Gibson, Joshua D and Emore, Christine M and Arechavaleta-Velasco, Miguel E and Queller, David C and Strassmann, Joan E and Grozinger, Christina M and Gribskov, Michael R and San Miguel, Phillip and Westerman, Rick and Hunt, Greg J},
    number = {8},
    pages = {1657--1662},
    volume = {5},
    url = {http://g3journal.org/cgi/doi/10.1534/g3.115.017814},
    isbn = {2160-1836 (Electronic){\{}{\textbackslash}textbackslash{\}}r2160-1836 (Linking)},
    doi = {10.1534/g3.115.017814},
    issn = {2160-1836},
    pmid = {26048562}
}

@article{Wilfert2011AApidae,
    title = {{A second generation genetic map of the bumblebee Bombus terrestris (Linnaeus, 1758) reveals slow genome and chromosome evolution in the Apidae}},
    year = {2011},
    journal = {BMC Genomics},
    author = {Wilfert, Lena and Stolle, Eckart and Kube, Michael and Moritz, Robin F A and Reinhardt, Richard and Schmid-Hempel, Paul and Schmid-Hempel, Regula},
    number = {1},
    volume = {12},
    doi = {10.1186/1471-2164-12-48}
}

@article{Kupper2015ARuff,
    title = {{A supergene determines highly divergent male reproductive morphs in the ruff}},
    year = {2015},
    journal = {Nature Publishing Group},
    author = {K{\"{u}}pper, Clemens and Stocks, Michael and Risse, Judith E and Remedios, Natalie and Farrell, Lindsay L and Mcrae, B and Morgan, Tawna C and Karlionova, Natalia and Pinchuk, Pavel and Verkuil, Yvonne I and Kitaysky, Alexander S and Wingfield, John C and Piersma, Theunis and Zeng, Kai and Slate, Jon and Blaxter, Mark and Lank, David B and Burke, Terry},
    number = {1},
    pages = {79--83},
    volume = {48},
    publisher = {Nature Publishing Group},
    url = {http://dx.doi.org/10.1038/ng.3443},
    isbn = {1546-1718 (Electronic){\{}{\textbackslash}textbackslash{\}}r1061-4036 (Linking)},
    doi = {10.1038/ng.3443},
    issn = {1061-4036},
    pmid = {26569125}
}

@article{Conesa2016AAnalysis,
    title = {{A survey of best practices for RNA-seq data analysis}},
    year = {2016},
    journal = {Genome Biol},
    author = {Conesa, A and Madrigal, P and Tarazona, S and Gomez-Cabrero, D and Cervera, A and McPherson, A and Szczesniak, M W and Gaffney, D J and Elo, L L and Zhang, X and Mortazavi, A},
    number = {1},
    pages = {13},
    volume = {17},
    url = {http://www.ncbi.nlm.nih.gov/pubmed/26813401},
    isbn = {1474-760X (Electronic){\{}{\textbackslash}textbackslash{\}}r1474-7596 (Linking)},
    doi = {10.1186/s13059-016-0881-8},
    issn = {1474-760X},
    pmid = {26813401}
}

@article{Weiner2013AWasp,
    title = {{A survey of DNA methylation across social insect species, life stages, and castes reveals abundant and caste-associated methylation in a primitively social wasp}},
    year = {2013},
    journal = {Naturwissenschaften},
    author = {Weiner, Susan A and Galbraith, David A and Adams, Dean C and Valenzuela, Nicole and Noll, Fernando B and Grozinger, Christina M and Toth, Amy L},
    number = {8},
    pages = {795--799},
    volume = {100},
    isbn = {1432-1904 (Electronic){\{}{\textbackslash}textbackslash{\}}r0028-1042 (Linking)},
    doi = {10.1007/s00114-013-1064-z},
    issn = {00281042},
    pmid = {23793297},
    keywords = {DNA methylation, Epigenetics, Eusociality, Hymenoptera, Phenotypic plasticity, Vespidae}
}

@article{Pabinger2014AData,
    title = {{A survey of tools for variant analysis of next-generation genome sequencing data}},
    year = {2014},
    journal = {Briefings in Bioinformatics},
    author = {Pabinger, Stephan and Dander, Andreas and Fischer, Maria and Snajder, Rene and Sperk, Michael and Efremova, Mirjana and Krabichler, Birgit and Speicher, Michael R and Zschocke, Johannes and Trajanoski, Zlatko},
    number = {2},
    pages = {256--278},
    volume = {15},
    isbn = {4351290037310},
    doi = {10.1093/bib/bbs086},
    issn = {14774054},
    pmid = {23341494},
    arxivId = {209},
    keywords = {Bioinformatics tools, Cancer, Mendelian disorders, Next-generation sequencing, Variants}
}

@article{Lefebvre1998AbnormalMest.,
    title = {{Abnormal maternal behaviour and growth retardation associated with loss of the imprinted gene Mest.}},
    year = {1998},
    journal = {Nature genetics},
    author = {Lefebvre, L and Viville, S and Barton, S C and Ishino, F and Keverne, E B and Surani, M a},
    number = {2},
    pages = {163--169},
    volume = {20},
    isbn = {1061-4036 (Print){\{}{\textbackslash}textbackslash{\}}n1061-4036 (Linking)},
    doi = {10.1038/2464},
    issn = {1061-4036},
    pmid = {9771709}
}

@article{TrustAboutBumblebees,
    title = {{About bumblebees}},
    author = {Trust, Bumblebee Conservation},
    keywords = {About bumblebees fac, Bumblebee Conservation Trust}
}

@article{Gibbs2010AbundantBrain,
    title = {{Abundant quantitative trait loci exist for DNA methylation and gene expression in Human Brain}},
    year = {2010},
    journal = {PLoS Genetics},
    author = {Gibbs, J Raphael and van der Brug, Marcel P and Hernandez, Dena G and Traynor, Bryan J and Nalls, Michael A and Lai, Shiao Lin and Arepalli, Sampath and Dillman, Allissa and Rafferty, Ian P and Troncoso, Juan and Johnson, Robert and Zielke, H Ronald and Ferrucci, Luigi and Longo, Dan L and Cookson, Mark R and Singleton, Andrew B},
    number = {5},
    pages = {29},
    volume = {6},
    isbn = {1553-7404 (Electronic){\{}{\textbackslash}textbackslash{\}}n1553-7390 (Linking)},
    doi = {10.1371/journal.pgen.1000952},
    issn = {15537390},
    pmid = {20485568},
    arxivId = {NIHMS150003}
}

@misc{Acs.est.8b03225.pdf,
    title = {{acs.est.8b03225.pdf}}
}

@misc{Acs.est.8b03225.pdfb,
    title = {{acs.est.8b03225.pdf}}
}

@misc{Acs.est.8b03225.pdfc,
    title = {{acs.est.8b03225.pdf}}
}

@article{Hoffmann2003AdaptationApproaches,
    title = {{Adaptation of Drosophila to temperature extremes: Bringing together quantitative and molecular approaches}},
    year = {2003},
    journal = {Journal of Thermal Biology},
    author = {Hoffmann, Ary A and S{\o}rensen, Jesper G and Loeschcke, Volker},
    number = {3},
    pages = {175--216},
    volume = {28},
    isbn = {0306-4565},
    doi = {10.1016/S0306-4565(02)00057-8},
    issn = {03064565},
    pmid = {182056600001},
    keywords = {Acclimation, Cold, Drosophila, Evolution, Genetic variation, Geographic variation, Hardening, Heat, Hsps}
}

@article{Chevin2010AdaptationTheory,
    title = {{Adaptation, Plasticity, and Extinction in a Changing Environment: Towards a Predictive Theory}},
    year = {2010},
    journal = {PLoS Biology},
    author = {Chevin, Luis-Miguel and Lande, Russell and Mace, Georgina M},
    number = {4},
    pages = {e1000357},
    volume = {8},
    url = {http://dx.plos.org/10.1371/journal.pbio.1000357},
    doi = {10.1371/journal.pbio.1000357},
    issn = {1545-7885}
}

@article{Harpur2017AdaptiveHoneybee,
    title = {{Adaptive maintenance of European alleles in the Brazilian Africanized honeybee}},
    year = {2017},
    journal = {Molecular Ecology},
    author = {Harpur, Brock A},
    number = {14},
    pages = {3591--3593},
    volume = {26},
    url = {http://doi.wiley.com/10.1111/mec.14189},
    doi = {10.1111/mec.14189},
    issn = {09621083},
    keywords = {adaptation, america, apis mellifera is non-native, continents where it is, divided into at, genomics, honeybee, invasive species, its native, range extends across three, to north and south}
}

@article{Charmantier2009AdaptiveA,
    title = {{Adaptive Phenotypic Plasticity in Response to Climate Change in a}},
    year = {2009},
    author = {Charmantier, Anne and Mccleery, Robin H and Cole, Lionel R and Perrins, Chris and Kruuk, Loeske E B and Sheldon, Ben C},
    number = {2008},
    pages = {800--804},
    volume = {800},
    doi = {10.1126/science.1157174}
}

@article{Steiner2007AdaptiveGenes,
    title = {{Adaptive variation in beach mice produced by two interacting pigmentation genes}},
    year = {2007},
    journal = {PLoS Biology},
    author = {Steiner, Cynthia C and Weber, Jesse N and Hoekstra, Hopi E},
    number = {9},
    pages = {1880--1889},
    volume = {5},
    isbn = {1544-9173},
    doi = {10.1371/journal.pbio.0050219},
    issn = {15449173},
    pmid = {17696646}
}

@article{Ghalambor2007AdaptiveEnvironments,
    title = {{Adaptive versus non-adaptive phenotypic plasticity and the potential for contemporary adaptation in new environments}},
    year = {2007},
    journal = {Functional Ecology},
    author = {Ghalambor, C K and McKay, J K and Carroll, S P and Reznick, D N},
    number = {3},
    pages = {394--407},
    volume = {21},
    isbn = {0269846313652435},
    doi = {10.1111/j.1365-2435.2007.01283.x},
    issn = {02698463},
    pmid = {21866984},
    keywords = {Adaptive divergence, Contemporary adaptation, Genetic assimilation, Genotype x environment interaction, Phenotypic plasticity}
}

@article{Kelleher2016AdditiveFemales,
    title = {{Additive genetic, non-additive genetic and permanent environmental effects for female reproductive performance in seasonal calving dairy females}},
    year = {2016},
    journal = {Irish Journal of Agricultural and Food Research},
    author = {Kelleher, M M and Buckley, F and Evans, R D and Berry, D P},
    number = {1},
    pages = {10--23},
    volume = {55},
    url = {http://www.degruyter.com/view/j/ijafr.2016.55.issue-1/ijafr-2016-0002/ijafr-2016-0002.xml},
    doi = {10.1515/ijafr-2016-0002},
    issn = {2009-9029},
    keywords = {heritability, heterosis, permanent environment, recombination}
}

@article{Hof2011AdditiveDiversity,
    title = {{Additive threats from pathogens, climate and land-use change for global amphibian diversity}},
    year = {2011},
    journal = {Nature},
    author = {Hof, Christian and Ara{\'{u}}jo, Miguel B and Jetz, Walter and Rahbek, Carsten},
    pages = {1--6},
    isbn = {0028-0836},
    doi = {10.1038/nature10650},
    issn = {0028-0836},
    pmid = {22089134}
}

@article{Bewick2018Affiliations.1,
    title = {{Affiliations. 1}},
    year = {2018},
    author = {Bewick, Adam J and Sanchez, Zachary and Mckinney, Elizabeth C and Moore, Allen J and Moore, Patricia J and Schmitz, Robert J}
}

@article{Bewick2018Affiliations.1b,
    title = {{Affiliations. 1}},
    year = {2018},
    author = {Bewick, Adam J and Sanchez, Zachary and Mckinney, Elizabeth C and Moore, Allen J and Moore, Patricia J and Schmitz, Robert J}
}

@article{Tobback2011Age-Terrestris,
    title = {{Age- and task-dependent foraging gene expression in the bumblebee Bombus terrestris}},
    year = {2011},
    journal = {Archives of Insect Biochemistry and Physiology},
    author = {Tobback, Julie and Mommaerts, Veerle and Vandersmissen, Hans Peter and Smagghe, Guy and Huybrechts, Roger},
    number = {1},
    pages = {30--42},
    volume = {76},
    url = {http://doi.wiley.com/10.1002/arch.20401},
    doi = {10.1002/arch.20401},
    issn = {07394462}
}

@article{Becker2016Age-dependentBrain,
    title = {{Age-dependent Transcriptional and Epigenomic Responses to Light Exposure in the Honey Bee Brain}},
    year = {2016},
    journal = {FEBS Open Bio},
    author = {Becker, Nils and Kucharski, Robert and R{\"{o}}ssler, Wolfgang and Maleszka, Ryszard},
    pages = {622--639},
    volume = {6},
    url = {http://doi.wiley.com/10.1002/2211-5463.12084},
    doi = {10.1002/2211-5463.12084},
    issn = {22115463},
    keywords = {dna methylation, gene expression, insect brain, light-induced, microrna, neuronal}
}

@article{Issa2003Age-relatedSystem,
    title = {{Age-related epigenetic changes and the immune system}},
    year = {2003},
    journal = {Clinical Immunology},
    author = {Issa, Jean-pierre},
    pages = {103--108},
    volume = {109},
    doi = {10.1016/S1521-6616(03)00203-1},
    issn = {15216616},
    pmid = {14585281}
}

@article{Lonsdale2017AlleleTerrestrisi,
    title = {{Allele specific expression and methylation in the bumblebee, \textit{Bombus terrestris}}},
    year = {2017},
    journal = {PeerJ},
    author = {Lonsdale, Zoë and Lee, Kate and Kiriakidu, Maria and Amarasinghe, Harindra and Nathanael, Despina and O'Connor, Catherine J and Mallon, Eamonn B},
    pages = {e3798},
    volume = {5},
    doi = {10.7717/peerj.3798},
    keywords = {accepted 21 august 2017, allele specific expression, genomic imprinting, hymenoptera, methylation, published 13 september 2017, submitted 23 may 2017}
}

@article{Lonsdale2017,
    title = {{Allele specific expression and methylation in the bumblebee, \textit{Bombus terrestris}}},
    year = {2017},
    journal = {PeerJ},
    author = {Lonsdale, Zoë and Lee, Kate and Kiriakidu, Maria and Amarasinghe, Harindra and Nathanael, Despina and O’Connor, Catherine J. and Mallon, Eamonn B},
    number = {e3798},
    volume = {5},
    url = {https://peerj.com/articles/3798},
    doi = {10.7717/peerj.3798},
    issn = {2167-8359},
    pmid = {28929021}
}

@article{Lonsdale2017b,
    title = {{Allele specific expression and methylation in the bumblebee, \textit{Bombus terrestris}}},
    year = {2017},
    journal = {PeerJ},
    author = {Lonsdale, Zoë and Lee, Kate and Kiriakidu, Maria and Amarasinghe, Harindra and Nathanael, Despina and O’Connor, Catherine J and Mallon, Eamonn B},
    number = {e3798},
    volume = {5},
    url = {https://peerj.com/articles/3798},
    doi = {10.7717/peerj.3798},
    issn = {2167-8359},
    pmid = {28929021}
}

@article{Amarasinghe2015AlleleTerrestris,
    title = {{Allele specific expression in worker reproduction genes in the bumblebee \textit{Bombus terrestris}}},
    year = {2015},
    journal = {PeerJ PrePrints},
    author = {Amarasinghe, Harindra E and Toghill, Bradley J and Mallon, Eamonn B},
    pages = {1--9},
    doi = {10.7717/peerj.1079},
    issn = {2167-8359},
    keywords = {ecdysone, genomic imprinting, hymenoptera, social insect}
}

@article{Strogantsev2015Allele-specificExpression,
    title = {{Allele-specific binding of ZFP57 in the epigenetic regulation of imprinted and non-imprinted monoallelic expression}},
    year = {2015},
    journal = {Genome Biology},
    author = {Strogantsev, Ruslan and Krueger, Felix and Yamazawa, Kazuki and Shi, Hui and Gould, Poppy and Goldman-Roberts, Megan and McEwen, Kirsten and Sun, Bowen and Pedersen, Roger and Ferguson-Smith, Anne C},
    number = {1},
    pages = {112},
    volume = {16},
    publisher = {Genome Biology},
    url = {http://genomebiology.com/2015/16/1/112},
    doi = {10.1186/s13059-015-0672-7},
    issn = {1465-6906}
}

@article{Calandra2016Allele-specificFSHD2,
    title = {{Allele-specific DNA hypomethylation characterises FSHD1 and FSHD2}},
    year = {2016},
    journal = {Journal of Medical Genetics},
    author = {Calandra, Patrizia and Cascino, Isabella and Lemmers, Richard J L F and Galluzzi, Giuliana and Teveroni, Emanuela and Monforte, Mauro and Tasca, Giorgio and Ricci, Enzo and Moretti, Fabiola and van der Maarel, Silvère M and Deidda, Giancarlo},
    pages = {2015--103436},
    url = {http://jmg.bmj.com/lookup/doi/10.1136/jmedgenet-2015-103436},
    doi = {10.1136/jmedgenet-2015-103436},
    issn = {0022-2593},
    pmid = {26831754}
}

@article{Tycko2010Allele-specificImprinting,
    title = {{Allele-specific DNA methylation: Beyond imprinting}},
    year = {2010},
    journal = {Human Molecular Genetics},
    author = {Tycko, Benjamin},
    number = {R2},
    pages = {210--220},
    volume = {19},
    doi = {10.1093/hmg/ddq376},
    issn = {09646906}
}

@article{Knight2004Allele-specificUncovered,
    title = {{Allele-specific gene expression uncovered}},
    year = {2004},
    journal = {Trends in Genetics},
    author = {Knight, J C},
    number = {3},
    pages = {116--122},
    volume = {20},
    isbn = {0168-9525},
    doi = {10.1016/j.tig.2004.01.001},
    issn = {01689525},
    pmid = {15049300}
}

@article{Meaburn2010Allele-specificDisease,
    title = {{Allele-specific methylation in the human genome: Implications for genetic studies of complex disease}},
    year = {2010},
    journal = {Epigenetics},
    author = {Meaburn, Emma L and Schalkwyk, Leonard C and Mill, Jonathan},
    number = {7},
    pages = {578--582},
    volume = {5},
    doi = {10.4161/epi.5.7.12960},
    issn = {15592308},
    keywords = {Allele-specific expression, Allele-specific methylation, Complex disease, DNA methylation, Epigenetics, Genetics, Genome-wide association study (GWAS), Imprinting, Missing heritability, Tissue-specific methylation}
}

@article{Wang2016Allele-SpecificNasonia,
    title = {{Allele-Specific Transcriptome and Methylome Analysis Reveals Stable Inheritance and Cis-Regulation of DNA Methylation in Nasonia}},
    year = {2016},
    journal = {PLOS Biology},
    author = {Wang, Xu and Werren, John H and Clark, Andrew G},
    number = {7},
    pages = {e1002500},
    volume = {14},
    url = {http://dx.plos.org/10.1371/journal.pbio.1002500},
    doi = {10.1371/journal.pbio.1002500},
    issn = {1545-7885}
}

@article{Greenbaum2014AllelicDrift,
    title = {{Allelic richness following population founding events - A stochastic modeling framework incorporating gene flow and genetic drift}},
    year = {2014},
    journal = {PLoS ONE},
    author = {Greenbaum, Gili and Templeton, Alan R and Zarmi, Yair and Bar-David, Shirli},
    number = {12},
    pages = {1--23},
    volume = {9},
    isbn = {1932-6203},
    doi = {10.1371/journal.pone.0115203},
    issn = {19326203},
    pmid = {25526062}
}

@article{Dean1998AlteredPhenotypes.,
    title = {{Altered imprinted gene methylation and expression in completely ES cell-derived mouse fetuses: association with aberrant phenotypes.}},
    year = {1998},
    journal = {Development (Cambridge, England)},
    author = {Dean, Wendy and Bowden, Lucy and Aitchison, Alan and Klose, Joachim and Moore, Thomas and Meneses, Juanito J and Reik, Wolf and Feil, Robert},
    pages = {2273--2282},
    volume = {125},
    isbn = {0950-1991},
    issn = {0950-1991},
    pmid = {9584126},
    keywords = {embryonic stem cells, epigenetic, genomic imprinting, h19, igf2, igf2r, methylation, mouse, u2af1-rs1}
}

@article{Robinson2015AlternativeMachinery,
    title = {{Alternative migratory locust phenotypes are associated with differences in the expression of genes encoding the methylation machinery}},
    year = {2015},
    journal = {Insect Molecular Biology},
    author = {Robinson, K L and Tohidi-Esfahani, D and Ponton, F and Simpson, S J and Sword, G a. and Lo, N},
    pages = {n/a-n/a},
    volume = {00},
    url = {http://doi.wiley.com/10.1111/imb.12203},
    doi = {10.1111/imb.12203},
    issn = {09621075},
    pmid = {26612460},
    keywords = {dna methylation, dna methyltransferase, gene expression, locust, phenotypic plasticity}
}

@article{Baralle2017AlternativeIdentity,
    title = {{Alternative splicing as a regulator of development and tissue identity}},
    year = {2017},
    journal = {Nature Reviews Molecular Cell Biology},
    author = {Baralle, Francisco E and Giudice, Jimena},
    publisher = {Nature Publishing Group},
    url = {http://www.nature.com/doifinder/10.1038/nrm.2017.27},
    doi = {10.1038/nrm.2017.27},
    issn = {1471-0072},
    pmid = {28488700}
}

@article{Price2018AlternativeTerrestris,
    title = {{Alternative splicing associated with phenotypic plasticity in the bumble bee Bombus terrestris}},
    year = {2018},
    journal = {Molecular Ecology},
    author = {Price, J and Harrison, M C and Hammond, R L and Adams, S and Gutierrez-Marcos, J F and Mallon, E B},
    number = {4},
    pages = {1036--1043},
    volume = {27},
    doi = {10.1111/mec.14495},
    issn = {1365294X},
    keywords = {eusociality, isoform, queen, reproductive division of labour, transcriptomics, worker}
}

@article{Oyen2016AltitudinalLimits,
    title = {{Altitudinal variation in bumble bee (Bombus) critical thermal limits}},
    year = {2016},
    journal = {Journal of Thermal Biology},
    author = {Oyen, Kennan Jeannet and Giri, Susma and Dillon, Michael E},
    publisher = {Elsevier},
    url = {http://linkinghub.elsevier.com/retrieve/pii/S0306456516300389},
    doi = {10.1016/j.jtherbio.2016.04.015},
    issn = {03064565},
    keywords = {Bumble bees, CTmax, CTmin, Trec, critical thermal limits, elevation}
}

@article{Smith2009AmplifiedPopulations,
    title = {{Amplified fragment length polymorphism fingerprints support limited gene flow among social spider populations}},
    year = {2009},
    journal = {Biological Journal of the Linnean Society},
    author = {Smith, Deborah and Van Rijn, Sander and Henschel, Joh and Bilde, Trine and Lubin, Yael},
    number = {2},
    pages = {235--246},
    volume = {97},
    isbn = {1095-8312},
    doi = {10.1111/j.1095-8312.2009.01194.x},
    issn = {00244066},
    keywords = {AMOVA, Dispersal, Inbreeding, Interdemic selection, Population structure, Social evolution, Stegodyphus dumicola}
}

@article{Fiume2017AnDNA,
    title = {{An Arabidopsis Natural Epiallele Maintained by a Feed-Forward Silencing Loop between Histone and DNA}},
    year = {2017},
    author = {Fiume, Elisa and Gy, Isabelle and Agorio, Astrid and Simon, Matthieu and Anava, Sarit and Rechavi, Oded and Loudet, Olivier and Camilleri, Christine},
    pages = {1--23},
    isbn = {1111111111},
    doi = {10.1371/journal.pgen.1006551}
}

@article{Hopkins1966AnTerrestris,
    title = {{an Electron-Microscopical and Histo- Chemical Study of the Oocyte Periphery in Bombus Terrestris}},
    year = {1966},
    author = {Hopkins, C R and King, P E},
    pages = {201--216},
    volume = {216}
}

@article{Zilberman2017AnAnimals,
    title = {{An evolutionary case for functional gene body methylation in plants and animals}},
    year = {2017},
    journal = {Genome Biology},
    author = {Zilberman, Daniel},
    number = {1},
    pages = {17--19},
    volume = {18},
    publisher = {Genome Biology},
    doi = {10.1186/s13059-017-1230-2},
    issn = {1474760X}
}

@article{Altshuler2011AnOrganism,
    title = {{An integrated multi-disciplinary approach for studying multiple stressors in freshwater ecosystems: Daphnia as a model organism}},
    year = {2011},
    journal = {Integrative and Comparative Biology},
    author = {Altshuler, Ianina and Demiri, Bora and Xu, Sen and Constantin, Anna and Yan, Norman D and Cristescu, Melania E},
    number = {4},
    pages = {623--633},
    volume = {51},
    isbn = {1557-7023 (Electronic){\{}{\textbackslash}textbackslash{\}}r1540-7063 (Linking)},
    doi = {10.1093/icb/icr103},
    issn = {15407063},
    pmid = {21873644}
}

@book{Sweatt2013AnEpigenetics,
    title = {{An Overview of the Molecular Basis of Epigenetics}},
    year = {2013},
    booktitle = {Epigenetic Regulation in the Nervous System},
    author = {Sweatt, J David and Nestler, Eric J and Meaney, Michael J and Akbarian, Schahram},
    edition = {First Edit},
    pages = {3--33},
    publisher = {Elsevier Inc.},
    url = {http://linkinghub.elsevier.com/retrieve/pii/B978012391494100001X},
    isbn = {9780123914941},
    doi = {10.1016/B978-0-12-391494-1.00001-X}
}

@article{Vonholdt2017Ancestry-SpecificCross,
    title = {{Ancestry-Specific Methylation Patterns in Admixed Offspring from an Experimental Coyote and Gray Wolf Cross}},
    year = {2017},
    journal = {Journal of Heredity},
    author = {Vonholdt, Bridgett and Heppenheimer, Elizabeth and Petrenko, Vladimir and Croonquist, Paula and Rutledge, Linda Y},
    number = {February},
    pages = {1--8},
    url = {https://oup.silverchair-cdn.com/oup/backfile/Content_public/Journal/jhered/PAP/10.1093_jhered_esx004/2/esx004.pdf?Expires=1489244326&Signature=JuKp7WnZKRXn7liyBRBlBbIQ1O9bq667~9XjKwYzqRVTYY0hApHLyDRbmXK8TVo24WTfqJc3ZzJsIN9Lnv25H2AUHJ6hMGya1j-RiJXVT-ozlYsX},
    doi = {10.1093/jhered/esx004},
    issn = {0022-1503},
    keywords = {Gene action, Genomics and gene mapping Keywords, Subject areas, admixture, ancestry, canid, methylation, regulation and transmission}
}

@article{Srinivasan2012Aphids:Epigenetics,
    title = {{Aphids: A Model for Polyphenism and Epigenetics}},
    year = {2012},
    journal = {Genetics Research International},
    author = {Srinivasan, Dayalan G and Brisson, Jennifer A},
    pages = {1--12},
    volume = {2012},
    url = {http://www.hindawi.com/journals/gri/2012/431531/},
    doi = {10.1155/2012/431531},
    issn = {2090-3154}
}

@article{Hayward2014ApplicationChallenges,
    title = {{Application of functional 'Omics' in environmental stress physiology: Insights, limitations, and future challenges}},
    year = {2014},
    journal = {Current Opinion in Insect Science},
    author = {Hayward, Scott A L},
    number = {1},
    pages = {35--41},
    volume = {4},
    publisher = {Elsevier Inc},
    url = {http://dx.doi.org/10.1016/j.cois.2014.08.005},
    doi = {10.1016/j.cois.2014.08.005},
    issn = {22145753}
}

@article{Stayton2009ApplicationBoth,
    title = {{Application of Thin-Plate Spline Transformations To Finite Element Models, or, How To Turn a Bog Turtle Into a Spotted Turtle To Analyze Both}},
    year = {2009},
    journal = {Evolution},
    author = {Stayton, C Tristan},
    number = {5},
    pages = {1348--1355},
    volume = {63},
    url = {http://doi.wiley.com/10.1111/j.1558-5646.2009.00655.x},
    doi = {10.1111/j.1558-5646.2009.00655.x},
    issn = {00143820},
    keywords = {2005, 2006, 2007, dumont et al, fe, finite element, ical research, mchenry et al, models are becoming popular, pierce et al, rayfield 2004, rayfield 2005, rayfield 2007, tools in biolog-, wroe et al}
}

@article{Rodrigues2008ArchitectureApproach.,
    title = {{Architecture of thermal adaptation in an Exiguobacterium sibiricum strain isolated from 3 million year old permafrost: a genome and transcriptome approach.}},
    year = {2008},
    journal = {BMC genomics},
    author = {Rodrigues, Debora F and Ivanova, Natalia and He, Zhili and Huebner, Marianne and Zhou, Jizhong and Tiedje, James M},
    pages = {547},
    volume = {9},
    isbn = {1471-2164 (Electronic){\{}{\textbackslash}textbackslash{\}}r1471-2164 (Linking)},
    doi = {10.1186/1471-2164-9-547},
    issn = {1471-2164},
    pmid = {19019206}
}

@article{AuthorArticle,
    title = {{Article Discoveries section A single SNP turns a social honey bee (}},
    author = {Author, The and Biology, Molecular},
    pages = {1--27}
}

@article{Relyea2006AssessingSystems,
    title = {{Assessing the ecology in ecotoxicology: A review and synthesis in freshwater systems}},
    year = {2006},
    journal = {Ecology Letters},
    author = {Relyea, Rick and Hoverman, Jason},
    number = {10},
    pages = {1157--1171},
    volume = {9},
    isbn = {1461023X (ISSN)},
    doi = {10.1111/j.1461-0248.2006.00966.x},
    issn = {1461023X},
    pmid = {16972879},
    keywords = {Biodiversity, Density-mediated indirect effects, Ecosystem function, Fungicide, Herbicide, Insecticide, Trait-mediated indirect effects}
}

@article{Johannes2009AssessingTraits,
    title = {{Assessing the impact of transgenerational epigenetic variation on complex traits}},
    year = {2009},
    journal = {PLoS Genetics},
    author = {Johannes, Frank and Porcher, Emmanuelle and Teixeira, Felipe K and Saliba-Colombani, Vera and Simon, Matthieu and Agier, Nicolas and Bulski, Agnès and Albuisson, Juliette and Heredia, Fabiana and Audigier, Pascal and Bouchez, David and Dillmann, Christine and Guerche, Philippe and Hospital, Frédéric and Colot, Vincent},
    number = {6},
    volume = {5},
    doi = {10.1371/journal.pgen.1000530},
    issn = {15537390}
}

@article{Chuang2017AssessmentTrios,
    title = {{Assessment of imprinting-and genetic variation-dependent monoallelic expression using reciprocal allele descendants between human family trios}},
    year = {2017},
    journal = {Scientific Reports},
    author = {Chuang, Trees-Juen and Tseng, Yu-Hsiang and Chen, Chia-Ying and Wang, Yi-Da},
    number = {April},
    pages = {1--12},
    publisher = {Springer US},
    url = {https://www.nature.com/articles/s41598-017-07514-z.pdf},
    doi = {10.1038/s41598-017-07514-z},
    issn = {20452322}
}

@article{Bagnicka2010AssociationCattle.,
    title = {{Association of polymorphisms in exons 2 and 10 of the insulin-like growth factor 2 ( IGF2) gene with milk production traits in Polish Holstein-Friesian cattle.}},
    year = {2010},
    journal = {The Journal of dairy research},
    author = {Bagnicka, Emilia and Siadkowska, Eulalia and Strza{\l}kowska, Nina and Zelazowska, Beata and Flisikowski, Krzysztof and Krzyzewski, Józef and Zwierzchowski, Lech},
    number = {1},
    pages = {37--42},
    volume = {77},
    isbn = {1469-7629 (Electronic){\{}{\textbackslash}textbackslash{\}}r0022-0299 (Linking)},
    doi = {10.1017/S0022029909990197},
    issn = {1469-7629},
    pmid = {19785908},
    keywords = {belongs to the family, cattle, igf1, igf2, igf2 gene, insulin and relaxin, insulin-like growth factor 1, insulin-like growth factor 2, milk, of structurally related polypeptides, polymorphism, production, which also include}
}

@article{Leonardi-Bee2006AsthmaMeta-analysis.,
    title = {{Asthma and current intestinal parasite infection: systematic review and meta-analysis.}},
    year = {2006},
    journal = {American journal of respiratory and critical care medicine},
    author = {Leonardi-Bee, Jo and Pritchard, David and Britton, John},
    number = {5},
    pages = {514--523},
    volume = {174},
    url = {http://www.ncbi.nlm.nih.gov/pubmed/16778161},
    isbn = {1073-449X},
    doi = {10.1164/rccm.200603-331OC},
    issn = {1073-449X},
    pmid = {16778161},
    keywords = {Adult, Asthma, Asthma: epidemiology, Asthma: parasitology, Asthma: prevention {\&} control, Child, Humans, Intestinal Diseases, Parasitic, Parasitic: complications, Parasitic: epidemiology, Risk Assessment}
}

@article{Buenrostro2015ATAC-seq:Genome-wide,
    title = {{ATAC-seq: A method for assaying chromatin accessibility genome-wide}},
    year = {2015},
    journal = {Current Protocols in Molecular Biology},
    author = {Buenrostro, Jason D and Wu, Beijing and Chang, Howard Y and Greenleaf, William J},
    pages = {1--21},
    volume = {2015},
    isbn = {0471142727},
    doi = {10.1002/0471142727.mb2129s109},
    issn = {19343647},
    keywords = {ATAC-seq, Chromatin accessibility, Transposase}
}

@article{Voon2015ATRXGenes,
    title = {{ATRX Plays a Key Role in Maintaining Silencing at Interstitial Heterochromatic Loci and Imprinted Genes}},
    year = {2015},
    journal = {Cell Reports},
    author = {Voon, Hsiao P J and Hughes, Jim R and Rode, Christina and DeLaRosa-Vel{\'{a}}zquez, Inti A and Jenuwein, Thomas and Feil, Robert and Higgs, Douglas R and Gibbons, Richard J},
    number = {3},
    pages = {405--418},
    volume = {11},
    doi = {10.1016/j.celrep.2015.03.036},
    issn = {22111247}
}

@article{Rosenzweig2008AttributingChange.,
    title = {{Attributing physical and biological impacts to anthropogenic climate change.}},
    year = {2008},
    journal = {Nature},
    author = {Rosenzweig, Cynthia and Karoly, David and Vicarelli, Marta and Neofotis, Peter and Wu, Qigang and Casassa, Gino and Menzel, Annette and Root, Terry L and Estrella, Nicole and Seguin, Bernard and Tryjanowski, Piotr and Liu, Chunzhen and Rawlins, Samuel and Imeson, Anton},
    number = {7193},
    pages = {353--357},
    volume = {453},
    url = {http://www.ncbi.nlm.nih.gov/pubmed/18480817},
    isbn = {0028-0836},
    doi = {10.1038/nature06937},
    issn = {1476-4687},
    pmid = {18480817},
    keywords = {20th Century, 21st Century, Agriculture, Databases, Ecosystem, Factual, Forestry, Geography, Greenhouse Effect, History, Human Activities, Ice, Internationality, Marine Biology, Models, Statistical, Temperature}
}

@article{Andrews2010,
    title = {{Babraham Bioinformatics - FastQC A Quality Control tool for High Throughput Sequence Data}},
    year = {2010},
    author = {Andrews, S.},
    journal = {http://www.bioinformatics.babraham.ac.uk/projects/fastqc/}
}

@article{Kronauer2018BackLife,
    title = {{Back to the roots: the importance of using simple insect societies to understand the molecular basis of complex social life}},
    year = {2018},
    journal = {Current Opinion in Insect Science},
    author = {Kronauer, Daniel J C and Libbrecht, Romain},
    pages = {33--39},
    volume = {28},
    publisher = {Elsevier Inc},
    url = {https://doi.org/10.1016/j.cois.2018.03.009},
    doi = {10.1016/j.cois.2018.03.009},
    issn = {22145753}
}

@article{Frazee2015BallgownAnalysis,
    title = {{Ballgown bridges the gap between transcriptome assembly and expression analysis}},
    year = {2015},
    journal = {Nat Biotechnol. 2015},
    author = {Frazee, A C and Pertea, G and Jaffe, A E and Langmead, B and Salzberg, S L and Leek, J T},
    number = {3},
    pages = {243--246},
    volume = {33},
    isbn = {0000000000000},
    doi = {10.1097/OGX.0000000000000256.Prenatal},
    issn = {1527-5418},
    pmid = {26928661},
    arxivId = {15334406}
}

@article{You2008BatchPrimer3:Design.,
    title = {{BatchPrimer3: a high throughput web application for PCR and sequencing primer design.}},
    year = {2008},
    journal = {BMC bioinformatics},
    author = {You, Frank M and Huo, Naxin and Gu, Yong Qiang and Luo, Ming-Cheng and Ma, Yaqin and Hane, Dave and Lazo, Gerard R and Dvorak, Jan and Anderson, Olin D},
    pages = {253},
    volume = {9},
    url = {/pmc/articles/PMC2438325/?report=abstract},
    isbn = {1471-2105 (Electronic)},
    doi = {10.1186/1471-2105-9-253},
    issn = {1471-2105},
    pmid = {18510760},
    keywords = {Algorithms, Base Sequence, DNA, DNA Primers, DNA Primers: genetics, DNA: methods, Genetic Markers, Genetic Markers: genetics, Internet, Microsatellite Repeats, Microsatellite Repeats: genetics, Molecular Sequence Data, Polymerase Chain Reaction, Polymerase Chain Reaction: methods, Polymorphism, Sequence Analysis, Single Nucleotide, Single Nucleotide: genetics, Software}
}

@article{Quinlan2010BEDTools:Features,
    title = {{BEDTools: A flexible suite of utilities for comparing genomic features}},
    year = {2010},
    journal = {Bioinformatics},
    author = {Quinlan, Aaron R and Hall, Ira M},
    number = {6},
    pages = {841--842},
    volume = {26},
    isbn = {1367-4811 (Electronic){\{}{\textbackslash}textbackslash{\}}n1367-4803 (Linking)},
    doi = {10.1093/bioinformatics/btq033},
    issn = {13674803},
    pmid = {20110278}
}

@article{Lozier2016BeeGenomics,
    title = {{Bee conservation in the age of genomics}},
    year = {2016},
    journal = {Conservation Genetics},
    author = {Lozier, Jeffrey D and Zayed, Amro},
    publisher = {Springer Netherlands},
    url = {http://link.springer.com/10.1007/s10592-016-0893-7},
    doi = {10.1007/s10592-016-0893-7},
    issn = {1566-0621},
    keywords = {Bees, Pollination, Population genetics, Transcriptomi, association mapping {\'{a}}, bees {\'{a}} pollination {\'{a}}, population genetics {\'{a}}, transcriptomics {\'{a}} genome wide}
}

@article{Goulson2015BeeFlowers,
    title = {{Bee declines driven by combined stress from parasites, pesticides, and lack of flowers}},
    year = {2015},
    journal = {SciencExpress},
    author = {Goulson, Dave and Nicholls, Elizabeth and Bot{\'{i}}as, Cristina and Rotheray, Ellen L},
    number = {February},
    pages = {1--16},
    isbn = {doi: 10.1126/science.1255957},
    doi = {10.1126/science.1255957},
    issn = {1095-9203},
    pmid = {25721506},
    arxivId = {arXiv:1011.1669v3}
}

@article{Shell2018BehavioralBees,
    title = {{Behavioral and genetic mechanisms of social evolution: insights from incipiently and facultatively social bees}},
    year = {2018},
    journal = {Apidologie},
    author = {Shell, Wyatt A and Rehan, Sandra M},
    number = {1},
    pages = {13--30},
    volume = {49},
    publisher = {Apidologie},
    doi = {10.1007/s13592-017-0527-1},
    issn = {12979678},
    keywords = {early stage sociality, facultative, phenotypic plasticity, primitively social, small carpenter bee, social evolution, sociogenomics, sweat bee}
}

@article{Branigan2018BehaviouralRats,
    title = {{Behavioural responses to environmental hypercapnia in two eusocial species of African mole rats}},
    year = {2018},
    journal = {Journal of Comparative Physiology A: Neuroethology, Sensory, Neural, and Behavioral Physiology},
    author = {Branigan, Travis and Elkhalifa, Sulaf and Pamenter, Matthew E},
    number = {9-10},
    pages = {811--819},
    volume = {204},
    publisher = {Springer Berlin Heidelberg},
    url = {http://dx.doi.org/10.1007/s00359-018-1283-z},
    isbn = {0123456789},
    doi = {10.1007/s00359-018-1283-z},
    issn = {14321351},
    keywords = {Acetazolamide, Bicarbonate, Body temperature, Exploration, Thermoregulation}
}

@article{Schneider2008BenefitsSpider,
    title = {{Benefits of cooperation with genetic kin in a subsocial spider}},
    year = {2008},
    journal = {Proceedings of the National Academy of Sciences of the United States of America},
    author = {Schneider, J M and Bilde, T},
    number = {31},
    pages = {10843--10846},
    volume = {105},
    isbn = {0027-8424},
    doi = {10.1073/pnas.0804126105},
    issn = {1091-6490},
    pmid = {18658236}
}

@article{Vanthournout2016BenefitsDumicola,
    title = {{Benefits of group living include increased feeding efficiency and lower mass loss during desiccation in the social and inbreeding spider Stegodyphus dumicola}},
    year = {2016},
    journal = {Frontiers in Physiology},
    author = {Vanthournout, Bram and Greve, Michelle and Bruun, Anne and Bechsgaard, Jesper and Overgaard, Johannes and Bilde, Trine},
    number = {FEB},
    pages = {1--12},
    volume = {7},
    isbn = {1664-042X},
    doi = {10.3389/fphys.2016.00018},
    issn = {1664042X},
    pmid = {26869936},
    keywords = {Ecophysiology, Group living, Sociality, Spider, Temperature dependent effects}
}

@article{Gibson2015BiasedSignaling,
    title = {{Biased allele expression and aggression in hybrid honeybees may be influenced by inappropriate nuclear-cytoplasmic signaling}},
    year = {2015},
    journal = {Frontiers in Genetics},
    author = {Gibson, Joshua D and Arechavaleta-Velasco, Miguel E and Tsuruda, Jennifer M and Hunt, Greg J},
    number = {343},
    volume = {6},
    doi = {10.3389/fgene.2015.00343},
    issn = {16648021},
    keywords = {Africanized, Aggression, Apis mellifera, Cytoplasmic incompatibility, Hybrid incompatibility, PIWI, PIWI-interacting small RNAs, Parental effects}
}

@article{Harte2004BiodiversityRisk,
    title = {{Biodiversity conservation: Climate change and extinction risk}},
    year = {2004},
    journal = {Nature},
    author = {Harte, John and Ostling, Annette and Green, Jessica L and Kinzig, Ann},
    number = {6995},
    pages = {2719},
    volume = {430},
    url = {http://www.nature.com/doifinder/10.1038/nature02718},
    doi = {10.1038/nature02718},
    issn = {0028-0836}
}

@article{Pacini2018BioinformaticsSplicing,
    title = {{Bioinformatics challenges and perspectives when studying the effect of epigenetic modifications on alternative splicing}},
    year = {2018},
    author = {Pacini, Clare and Koziol, Magdalena J and Koziol, Magdalena J},
    doi = {10.1098/rstb.2017.0073},
    issn = {14712970},
    pmid = {29685977},
    keywords = {bioinformatics, genomics, theoretical biology}
}

@article{Gartler2001BiologyChromosome.,
    title = {{Biology of the X chromosome.}},
    year = {2001},
    journal = {Current opinion in pediatrics},
    author = {Gartler, S M and Goldman, M a},
    number = {4},
    pages = {340--345},
    volume = {13},
    isbn = {1040-8703 (Print)},
    doi = {10.1097/00008480-200108000-00010},
    issn = {1040-8703},
    pmid = {11717560}
}

@article{Liu2012Bis-SNP:Data.,
    title = {{Bis-SNP: combined DNA methylation and SNP calling for Bisulfite-seq data.}},
    year = {2012},
    journal = {Genome biology},
    author = {Liu, Yaping and Siegmund, Kimberly D and Laird, Peter W and Berman, Benjamin P},
    number = {7},
    pages = {R61},
    volume = {13},
    publisher = {BioMed Central Ltd},
    url = {http://genomebiology.com/2012/13/7/R61 http://www.ncbi.nlm.nih.gov/pubmed/22784381%5Cnhttp://www.pubmedcentral.nih.gov/articlerender.fcgi?artid=PMC3491382},
    isbn = {1465-6914 (Electronic){\{}{\textbackslash}textbackslash{\}}n1465-6906 (Linking)},
    doi = {10.1186/gb-2012-13-7-r61},
    issn = {1474-760X},
    pmid = {22784381}
}

@article{Krueger2011Bismark:Applications,
    title = {{Bismark: A flexible aligner and methylation caller for Bisulfite-Seq applications}},
    year = {2011},
    journal = {Bioinformatics},
    author = {Krueger, Felix and Andrews, Simon R},
    number = {11},
    pages = {1571--1572},
    volume = {27},
    isbn = {1367-4811 (Electronic){\{}{\textbackslash}textbackslash{\}}n1367-4803 (Linking)},
    doi = {10.1093/bioinformatics/btr167},
    issn = {13674803},
    pmid = {21493656}
}

@article{Ryan2014Bison:Cluster,
    title = {{Bison: bisulfite alignment on nodes of a cluster}},
    year = {2014},
    journal = {BMC Bioinformatics},
    author = {Ryan, Devon and Ehninger, Dan},
    number = {1},
    pages = {337},
    volume = {15},
    url = {http://www.biomedcentral.com/1471-2105/15/337%5Cnhttp://bmcbioinformatics.biomedcentral.com/articles/10.1186/1471-2105-15-337},
    doi = {10.1186/1471-2105-15-337},
    issn = {1471-2105},
    pmid = {25326660},
    keywords = {Cluster Analysis, DNA, DNA Methylation, DNA Methylation: drug effects, DNA: methods, Sequence Alignment, Sequence Alignment: methods, Sequence Analysis, Software, Sulfites, Sulfites: pharmacology, Time Factors}
}

@article{Camacho2009BLAST+:Applications,
    title = {{BLAST+: Architecture and applications}},
    year = {2009},
    journal = {BMC Bioinformatics},
    author = {Camacho, Christiam and Coulouris, George and Avagyan, Vahram and Ma, Ning and Papadopoulos, Jason and Bealer, Kevin and Madden, Thomas L},
    pages = {1--9},
    volume = {10},
    isbn = {1471-2105 (Electronic){\{}{\textbackslash}textbackslash{\}}r1471-2105 (Linking)},
    doi = {10.1186/1471-2105-10-421},
    issn = {14712105},
    pmid = {20003500}
}

@article{BombusTerrestris,
    title = {{Bombus terrestris}},
    pages = {30--32},
    volume = {4}
}

@article{Gao2015BS-SNPer:Data,
    title = {{BS-SNPer: SNP calling in bisulfite-seq data}},
    year = {2015},
    journal = {Bioinformatics},
    author = {Gao, Shengjie and Zou, Dan and Mao, Likai and Liu, Huayu and Song, Pengfei and Chen, Youguo and Zhao, Shancen and Gao, Changduo and Li, Xiangchun and Gao, Zhibo and Fang, Xiaodong and Yang, Huanming and {\O}rntoft, Torben F and S{\o}rensen, Karina D and Bolund, Lars},
    number = {24},
    pages = {4006--4008},
    volume = {31},
    doi = {10.1093/bioinformatics/btv507},
    issn = {14602059},
    pmid = {26319221}
}

@article{Lin2013BSeQC:Experiments,
    title = {{BSeQC: Quality control of bisulfite sequencing experiments}},
    year = {2013},
    journal = {Bioinformatics},
    author = {Lin, Xueqiu and Sun, Deqiang and Rodriguez, Benjamin and Zhao, Qian and Sun, Hanfei and Zhang, Yong and Li, Wei and Bishop, Martin},
    number = {24},
    pages = {3227--3229},
    volume = {29},
    isbn = {1367-4811 (Electronic){\{}{\textbackslash}textbackslash{\}}r1367-4803 (Linking)},
    doi = {10.1093/bioinformatics/btt548},
    issn = {14602059},
    pmid = {24064417}
}

@article{Hansen2012BSmooth:Regions,
    title = {{BSmooth: from whole genome bisulfite sequencing reads to differentially methylated regions}},
    year = {2012},
    journal = {Genome Biology},
    author = {Hansen, Kasper D and Langmead, Benjamin and Irizarry, Rafael A and Hansen, K D and Timp, W and Bravo, H Corrada and Sabunciyan, S and Langmead, B and McDonald, O G and Wen, B and Wu, H and Liu, Y and Diep, D and Briem, E and Zhang, K and Irizarry, R A and Feinberg, A P and Laird, P W and Lister, R and Pelizzola, M and Dowen, R H and Hawkins, R D and Hon, G C and Tonti-Filippini, J and Nery, J R and Lee, L and Ye, Z and Ngo, Q M and Edsall, L and Antosiewicz-Bourget, J and Stewart, R and Ruotti, V and Millar, A H and Thomson, J A and Ren, B and Ecker, J R and Jaffe, A E and Feinberg, A P and Irizarry, R A and Leek, J T and Zeschnigk, M and Martin, M and Betzl, G and Kalbe, A and Sirsch, C and Buiting, K and Gross, S and Fritzilas, E and Frey, B and Rahmann, S and Themke, B Hors- and Coarfa, C and Yu, F and Miller, C and Chen, Z and Harris, R A and Milosavljevic, A and Harris, E Y and Ponts, N and Levchuk, A and Roch, K L and Lonardi, S and Chen, P Y and Cokus, S and Pellegrini, M and Xi, Y and Li, W and Krueger, F and Andrews, S R and Lister, R and Pelizzola, M and Kida, Y S and Hawkins, R D and Nery, J R and Hon, G C and Antosiewicz-Bourget, J and O, R C and Li, Y and Zhu, J and Tian, G and Li, N and Li, Q and Ye, M and Zheng, H and Yu, J and Wu, H and Sun, J and Zhang, H and Chen, Q and Luo, R and Chen, M and He, Y and Jin, X and Zhang, Q and Yu, C and Zhou, G and Sun, J and Huang, Y and Zheng, H and Cao, H and Zhou, X and Guo, S and Hu, X and Li, X and Kristiansen, K and Bolund, L and Xu, J and Wang, W and Yang, H and Wang, J and Li, R and Beck, S and Wang, J and Zhang, X and Becker, C and Hagmann, J and M{\"{A}}uller, J and Koenig, D and Stegle, O and Borgwardt, K and Weigel, D and Laurent, L and Wong, E and Li, G and Huynh, T and Tsirigos, A and Ong, C T and Low, H M and Sung, K W Kin and Rigoutsos, I and Loring, J and Wei, C L and Hodges, E and Molaro, A and Santos, C O Dos and Thekkat, P and Song, Q and Uren, P J and Park, J and Butler, J and Rafii, S and McCombie, W R and Smith, A D and Hannon, G J and Tung, J and Barreiro, L B and Johnson, Z P and Hansen, K D and Michopoulos, V and Toufexis, D and Michelini, K and Wilson, M E and Gilad, Y and Lister, R and O, R C and Kreck, B and Marnellos, G and Richter, J and Krueger, F and Siebert, R and Franke, A and Langmead, B and Trapnell, C and Pop, M and Salzberg, S and Langmead, B and Salzberg, S L and Li, H and Handsaker, B and Wysoker, A and Fennell, T and Ruan, J and Homer, N and Marth, G and Abecasis, G and Durbin, R and Taub, M A and Bravo, H Corrada and Irizarry, R A and Bravo, H Corrada and Irizarry, R A and Eckhardt, F and Lewin, J and Cortese, R and Rakyan, V K and Attwood, J and Burger, M and Burton, J and Cox, T V and Davies, R and Down, T A and Haefliger, C and Horton, R and Howe, K and Jackson, D K and Kunde, J and Koenig, C and Liddle, J and Niblett, D and Otto, T and Pettett, R and Seemann, S and Thompson, C and West, T and Rogers, J and Olek, A and Berlin, K and Beck, S and Irizarry, R A and Ladd-Acosta, C and Carvalho, B and Wu, H and Brandenburg, S A and Jeddeloh, J A and Wen, B and Feinberg, A P and Jaenisch, R and Bird, A and Irizarry, R A and Ladd-Acosta, C and Wen, B and Wu, Z and Montano, C and Onyango, P and Cui, H and Gabo, K and Rongione, M and Webster, M and Ji, H and Potash, J B and Sabunciyan, S and Feinberg, A P and Loader, C and Tusher, V G and Tibshirani, R and Chu, G},
    number = {10},
    pages = {R83},
    volume = {13},
    doi = {10.1186/gb-2012-13-10-r83},
    issn = {1465-6906},
    pmid = {23034175},
    keywords = {Animal Genetics and Genomics, Bioinformatics, Evolutionary Biology, Human Genetics, Microbial Genetics and Genomics, Plant Genetics {\&} Genomics}
}

@article{Trucchi2016BsRADseq:Species,
    title = {{BsRADseq: screening DNA methylation in natural populations of non-model species}},
    year = {2016},
    journal = {Molecular Ecology},
    author = {Trucchi, Emiliano and Mazzarella, Anna B and Gilfillan, Gregor D and Romero, Maria Lorenzo and Sch{\"{o}}nswetter, Peter and Paun, Ovidiu},
    pages = {n/a-n/a},
    url = {http://doi.wiley.com/10.1111/mec.13550},
    doi = {10.1111/mec.13550},
    issn = {09621083},
    pmid = {26818626},
    keywords = {2015, accepted 15 january 2016, bisulfite sequencing, bsradseq, dna methylation, population epigenetics, radseq, received 30 june 2015, revision received 1 december}
}

@article{Letters2016BumbleProduction,
    title = {{Bumble bee colony dynamics : quantifying the importance of land use and floral resources for colony growth and queen production}},
    year = {2016},
    author = {Letters, Ecology},
    pages = {460--468},
    doi = {10.1111/ele.12581},
    issn = {1461023X},
    keywords = {2016, bombus vosnesenskii, colony growth, ecology letters, floral resources, life history, population viability, reproduc-, social insects, tion}
}

@article{GoulsonBumblebeeID,
    title = {{Bumblebee ID}},
    author = {Goulson, Dave}
}

@article{GoulsonBumblebeeIDb,
    title = {{Bumblebee ID}},
    author = {Goulson, Dave}
}

@article{Baer2003BumblebeesInsects,
    title = {{Bumblebees as model organisms to study male sexual selection in social insects}},
    year = {2003},
    journal = {Behavioral Ecology and Sociobiology},
    author = {Baer, Boris},
    number = {6},
    pages = {521--533},
    volume = {54},
    isbn = {0340-5443{\{}{\textbackslash}textbackslash{\}}n1432-0762},
    doi = {10.1007/s00265-003-0673-5},
    issn = {03405443},
    keywords = {Accessory-gland compounds, Copulation, Paternity, Social hymenoptera, Sperm competition}
}

@article{Scharf2003Caste-Termite.,
    title = {{Caste- and development-associated gene expression in a lower termite.}},
    year = {2003},
    journal = {Genome biology},
    author = {Scharf, Michael E and Wu-Scharf, Dancia and Pittendrigh, Barry R and Bennett, Gary W},
    number = {10},
    pages = {R62},
    volume = {4},
    url = {http://www.pubmedcentral.nih.gov/articlerender.fcgi?artid=328451&tool=pmcentrez&rendertype=abstract},
    isbn = {1465-6906},
    doi = {10.1186/gb-2003-4-10-r62},
    issn = {1474-760X},
    pmid = {14519197},
    keywords = {Animals, Cellulase, Cellulase: genetics, Cytoskeleton, Cytoskeleton: genetics, Developmental, Electron Transport, Electron Transport: genetics, Expressed Sequence Tags, Gene Expression Profiling, Gene Expression Regulation, Gene Library, Genes, Genetic, Insect, Insect: genetics, Isoptera, Isoptera: enzymology, Isoptera: genetics, Isoptera: growth {\&} development, Isoptera: physiology, Messenger, Messenger: genetics, Messenger: metabolism, Molecular Sequence Data, Muscles, Muscles: metabolism, Oligonucleotide Array Sequence Analysis, RNA, Signal Transduction, Signal Transduction: genetics, Symbiosis, Symbiosis: genetics, Transcription, Transcription Factors, Transcription Factors: genetics}
}

@article{Yoshimura2018Caste-fateStage,
    title = {{Caste-fate determination primarily occurs after adult emergence in a primitively eusocial paper wasp: significance of the photoperiod during the adult stage}},
    year = {2018},
    journal = {Science of Nature},
    author = {Yoshimura, Hideto and Yamada, Yoshihiro Y},
    number = {1-2},
    volume = {105},
    publisher = {The Science of Nature},
    doi = {10.1007/s00114-018-1541-5},
    issn = {14321904},
    keywords = {Diapause, Egg maturation, Lipid stores, Polistinae, Social insects, Vespidae}
}

@article{Cariveau2015CausesDrivers,
    title = {{Causes of variation in wild bee responses to anthropogenic drivers}},
    year = {2015},
    journal = {Current Opinion in Insect Science},
    author = {Cariveau, Daniel P and Winfree, Rachael},
    pages = {104--109},
    volume = {10},
    publisher = {Elsevier Inc},
    url = {http://www.sciencedirect.com/science/article/pii/S2214574515000826},
    isbn = {2214-5745},
    doi = {10.1016/j.cois.2015.05.004},
    issn = {22145745}
}

@article{Roessler2016CGDistachyon.,
    title = {{CG Methylation Covaries with Differential Gene Expression between Leaf and Floral Bud Tissues of Brachypodium distachyon.}},
    year = {2016},
    journal = {PloS one},
    author = {Roessler, Kyria and Takuno, Shohei and Gaut, Brandon S},
    number = {3},
    pages = {e0150002},
    volume = {11},
    url = {http://www.ncbi.nlm.nih.gov/pubmed/26950546},
    doi = {10.1371/journal.pone.0150002},
    issn = {1932-6203},
    pmid = {26950546}
}

@article{Morandin2019ChangesInsect,
    title = {{Changes in gene DNA methylation and expression networks accompany caste specialization and age-related physiological changes in a social insect}},
    year = {2019},
    journal = {Molecular Ecology},
    author = {Morandin, Claire and Brendel, Volker P and Sundstr{\"{o}}m, Liselotte and Helanter{\"{a}}, Heikki and Mikheyev, Alexander S},
    number = {8},
    pages = {1975--1993},
    volume = {28},
    doi = {10.1111/mec.15062},
    issn = {1365294X},
    keywords = {ageing, caste, co-expression network, co-methylation network, phenotypic plasticity}
}

@article{Guo2016CharacteristicsLocust,
    title = {{Characteristics and expression patterns of histone-modifying enzyme systems in the migratory locust}},
    year = {2016},
    journal = {Insect Biochemistry and Molecular Biology},
    author = {Guo, Siyuan and Jiang, Feng and Yang, Pengcheng and Liu, Qing and Wang, Xianhui and Kang, Le},
    pages = {18--28},
    volume = {76},
    publisher = {Elsevier Ltd},
    url = {http://dx.doi.org/10.1016/j.ibmb.2016.06.010},
    doi = {10.1016/j.ibmb.2016.06.010},
    issn = {18790240},
    keywords = {Chromatin modification, Epigenetic mechanisms, Locusta migratoria, Phase polyphenism}
}

@article{Yu2017CharacterizationPernyi,
    title = {{Characterization and functional analysis of serpin-1 like gene from oak silkworm Antheraea pernyi}},
    year = {2017},
    journal = {Bulletin of Entomological Research},
    author = {Yu, H M and Zhu, B J and Sun, Y and Wei, G Q and Wang, L and Qian, C and Nadeem Abbas, M and Liu, C L},
    number = {2017},
    pages = {1--7},
    doi = {10.1017/S000748531700013X},
    issn = {14752670},
    keywords = {Antheraea pernyi, expression, innate immunity, serpin-1}
}

@article{Falckenhayn2013CharacterizationGregaria,
    title = {{Characterization of genome methylation patterns in the desert locust Schistocerca gregaria}},
    year = {2013},
    journal = {Journal of Experimental Biology},
    author = {Falckenhayn, C and Boerjan, B and Raddatz, G and Frohme, M and Schoofs, L and Lyko, F},
    number = {8},
    pages = {1423--1429},
    volume = {216},
    doi = {10.1242/jeb.080754},
    issn = {0022-0949},
    keywords = {accepted 13 december 2012, dna methylation, locust, methylome, received 2 october 2012, schistocerca gregaria}
}

@article{Falckenhayn2013CharacterizationGregaria.,
    title = {{Characterization of genome methylation patterns in the desert locust Schistocerca gregaria.}},
    year = {2013},
    journal = {The Journal of experimental biology},
    author = {Falckenhayn, Cassandra and Boerjan, Bart and Raddatz, Günter and Frohme, Marcus and Schoofs, Liliane and Lyko, Frank},
    number = {Pt 8},
    pages = {1423--1429},
    volume = {216},
    url = {http://www.ncbi.nlm.nih.gov/pubmed/23264491},
    doi = {10.1242/jeb.080754},
    issn = {1477-9145},
    pmid = {23264491},
    keywords = {Amino Acid Sequence, Animals, Arthropod Proteins, Arthropod Proteins: chemistry, Arthropod Proteins: genetics, CpG Islands, DNA, DNA Methylation, DNA Transposable Elements, DNA: chemistry, DNA: genetics, Female, Genome, Grasshoppers, Grasshoppers: chemistry, Grasshoppers: genetics, Insect, Male, Molecular Sequence Data}
}

@article{Ziller2013ChartingGenome,
    title = {{Charting a dynamic DNA methylation landscape of the human genome}},
    year = {2013},
    journal = {Nature},
    author = {Ziller, Michael J and Gu, Hongcang and M{\"{u}}ller, Fabian and Donaghey, Julie and Tsai, Linus T Y and Kohlbacher, Oliver and De Jager, Philip L and Rosen, Evan D and Bennett, David A and Bernstein, Bradley E and Gnirke, Andreas and Meissner, Alexander},
    number = {7463},
    pages = {477--481},
    volume = {500},
    doi = {10.1038/nature12433},
    issn = {00280836}
}

@article{Mario2016,
    title = {{Chemical communication is not sufficient to explain reproductive inhibition in the bumblebee Bombus impatiens}},
    year = {2016},
    journal = {Royal Society Open Science},
    author = {Padilla, Mario and Amsalem, Etya and Altman, Naomi and Hefetz, Abraham and Grozinger, Christina M.},
    number = {10},
    pages = {160576},
    volume = {3},
    url = {https://doi.org/10.1098/rsos.160576},
    doi = {10.1098/rsos.160576}
}

@article{Mario2016b,
    title = {{Chemical communication is not sufficient to explain reproductive inhibition in the bumblebee Bombus impatiens}},
    year = {2016},
    journal = {Royal Society Open Science},
    author = {Padilla, Mario and Amsalem, Etya and Altman, Naomi and Hefetz, Abraham and Grozinger, Christina M},
    number = {10},
    pages = {160576},
    volume = {3},
    url = {https://doi.org/10.1098/rsos.160576},
    doi = {10.1098/rsos.160576}
}

@article{Lass2003ChemicallyReview,
    title = {{Chemically induced anti-predator defences in plankton: A review}},
    year = {2003},
    journal = {Hydrobiologia},
    author = {Lass, Sandra and Spaak, Piet},
    pages = {221--239},
    volume = {491},
    isbn = {0018-8158},
    doi = {10.1023/A:1024487804497},
    issn = {00188158},
    pmid = {16019642},
    keywords = {Adaptation, Algae, Ciliate, Cost, Daphnia, Identification, Inducible defence, Kairomone, Rotifer}
}

@article{Wulfridge2016ChoiceData,
    title = {{Choice of reference genome can introduce massive bias in bisulfite sequencing data}},
    year = {2016},
    author = {Wulfridge, Phillip and Langmead, Ben and Feinberg, Andrew P and Hansen, Kasper D},
    pages = {1--31}
}

@article{Li2002ChromatinDevelopment,
    title = {{Chromatin modification and epigenetic reprogramming in mammalian development}},
    year = {2002},
    journal = {Nature Reviews Genetics},
    author = {Li, En},
    number = {9},
    pages = {662--673},
    volume = {3},
    isbn = {1471-0056},
    doi = {10.1038/nrg887},
    issn = {14710056},
    pmid = {12209141}
}

@article{Wang2014Chromosome-wideDomestica,
    title = {{Chromosome-wide profiling of X-chromosome inactivation and epigenetic states in fetal brain and placenta of the opossum, Monodelphis domestica}},
    year = {2014},
    journal = {Genome Research},
    author = {Wang, Xu and Douglas, Kory C and VandeBerg, John L and Clark, Andrew G and Samollow, Paul B},
    number = {1},
    pages = {70--83},
    volume = {24},
    isbn = {1549-5469 (Electronic){\{}{\textbackslash}textbackslash{\}}r1088-9051 (Linking)},
    doi = {10.1101/gr.161919.113},
    issn = {10889051},
    pmid = {24065774}
}

@book{IPCC2014ClimateChange,
    title = {{Climate Change 2014: Synthesis Report. Contribution of Working Groups I, II and III to the Fifth Assessment Report of the Intergovernmental Panel on Climate Change}},
    year = {2014},
    booktitle = {Ipcc},
    author = {{IPCC}},
    pages = {151},
    isbn = {9789291691432}
}

@article{GIENAPP2008ClimateResponses,
    title = {{Climate change and evolution: disentangling environmental and genetic responses}},
    year = {2008},
    journal = {Molecular Ecology},
    author = {GIENAPP, P and TEPLITSKY, C and ALHO, J S and MILLS, J A and MERIL{\"{A}}, J},
    number = {1},
    pages = {167--178},
    volume = {17},
    url = {http://doi.wiley.com/10.1111/j.1365-294X.2007.03413.x},
    doi = {10.1111/j.1365-294X.2007.03413.x},
    issn = {09621083},
    keywords = {breeding value, climate change, haldane, heritability, phenotypic plasticity, quantitative}
}

@article{Hoffmann2011ClimateAdaptation,
    title = {{Climate change and evolutionary adaptation}},
    year = {2011},
    journal = {Nature},
    author = {Hoffmann, A A and Sgro, C M},
    number = {7335},
    pages = {479--485},
    volume = {470},
    url = {%3CGo to},
    isbn = {0028-0836},
    doi = {10.1038/nature09670},
    issn = {0028-0836},
    pmid = {21350480},
    keywords = {adaptive evolution, drosophila-melanogaster, environmental-change, genetic adaptation, natural-selection, phenotypic plasticity, prevent extinction, rapid evolution, thermal, tolerance, wyeomyia-smithii}
}

@article{Karell2011ClimateBird,
    title = {{Climate change drives microevolution in a wild bird}},
    year = {2011},
    journal = {Nature Communications},
    author = {Karell, Patrik and Ahola, Kari and Karstinen, Teuvo and Valkama, Jari and Brommer, Jon E},
    number = {Viikinkaari 1},
    pages = {208},
    volume = {2},
    publisher = {Nature Publishing Group},
    url = {http://www.nature.com/doifinder/10.1038/ncomms1213},
    doi = {10.1038/ncomms1213},
    issn = {2041-1723}
}

@article{Merila2014ClimateEvidence,
    title = {{Climate change, adaptation, and phenotypic plasticity: The problem and the evidence}},
    year = {2014},
    journal = {Evolutionary Applications},
    author = {Meril{\"{a}}, Juha and Hendry, Andrew P},
    number = {1},
    pages = {1--14},
    volume = {7},
    isbn = {1752-4571},
    doi = {10.1111/eva.12137},
    issn = {17524563},
    pmid = {24454544},
    keywords = {Environmental change, Evolution, Genetics, Global change, Individual plasticity, Natural selection}
}

@misc{ClimateNature.pdf,
    title = {{Climate response to increasing levels of greenhouse (Nature).pdf}}
}

@article{Rehan2015ClimbingSociality,
    title = {{Climbing the social ladder: The molecular evolution of sociality}},
    year = {2015},
    journal = {Trends in Ecology and Evolution},
    author = {Rehan, Sandra M and Toth, Amy L},
    number = {7},
    pages = {426--433},
    volume = {30},
    publisher = {Elsevier Ltd},
    url = {http://dx.doi.org/10.1016/j.tree.2015.05.004},
    doi = {10.1016/j.tree.2015.05.004},
    issn = {01695347},
    keywords = {Comparative genomics, Eusociality, Hymenoptera, Social evolution}
}

@article{Cuhra2013Clone-Magna,
    title = {{Clone- and age-dependent toxicity of a glyphosate commercial formulation and its active ingredient in Daphnia magna}},
    year = {2013},
    journal = {Ecotoxicology},
    author = {Cuhra, Marek and Traavik, Terje and B{\o}hn, Thomas},
    number = {2},
    pages = {251--262},
    volume = {22},
    isbn = {0963-9292},
    doi = {10.1007/s10646-012-1021-1},
    issn = {09639292},
    pmid = {23224423},
    keywords = {Aquatic, Chronic toxicity, Cladocera, Glyphosate, Roundup, Toxicology}
}

@article{Brown2016ClonesCanada,
    title = {{Clones or clans: the genetic structure of a deep sea sponge, Aphrocallistes vastus, in unique sponge reefs of British Columbia, Canada}},
    year = {2016},
    journal = {International Journal of Laboratory Hematology},
    author = {Brown, Rachel R and Davis, Corey S and Leys, Sally P},
    pages = {1045--1059},
    volume = {Molecular},
    isbn = {4955139574},
    doi = {10.1111/ijlh.12426},
    issn = {1751553X},
    keywords = {2016, accepted 28 november 2016, deep-sea, genomic duplication, glass sponge reefs, next generation sequencing, population structure, received 2 september 2015, revision received 21 november, single nucleotide polymorphisms}
}

@article{Zhong2012CloningSoybean.,
    title = {{Cloning and expression analysis of GmGAL1, SOC1 homolog gene in soybean.}},
    year = {2012},
    journal = {Molecular biology reports},
    author = {Zhong, Xiaofang and Dai, Xi and Xv, Jiaohui and Wu, Hanying and Liu, Bin and Li, Hongyu},
    number = {6},
    pages = {6967--6974},
    volume = {39},
    url = {http://www.ncbi.nlm.nih.gov/pubmed/22350155},
    doi = {10.1007/s11033-012-1524-0},
    issn = {1573-4978},
    pmid = {22350155},
    keywords = {Amino Acid, Amino Acid Sequence, Arabidopsis, Arabidopsis Proteins, Arabidopsis Proteins: genetics, Arabidopsis: genetics, Arabidopsis: growth {\&} development, Circadian Clocks, Cloning, Conserved Sequence, DNA, Developmental, Flowers, Flowers: genetics, Flowers: growth {\&} development, Flowers: metabolism, Gene Expression Regulation, Genetic, Genetically Modified, MADS Domain Proteins, MADS Domain Proteins: chemistry, MADS Domain Proteins: genetics, MADS Domain Proteins: metabolism, Molecular, Molecular Sequence Data, Organ Specificity, Phylogeny, Plant, Plant Proteins, Plant Proteins: chemistry, Plant Proteins: genetics, Plant Proteins: metabolism, Plants, Protein, Protein Structure, Sequence Analysis, Sequence Homology, Soybeans, Soybeans: genetics, Soybeans: growth {\&} development, Soybeans: metabolism, Tertiary, Transcription}
}

@article{Haig2014CoadaptationImprinting,
    title = {{Coadaptation and conflict, misconception and muddle, in the evolution of genomic imprinting}},
    year = {2014},
    journal = {Heredity (Edinb)},
    author = {Haig, D},
    number = {2},
    pages = {96--103},
    volume = {113},
    publisher = {Nature Publishing Group},
    url = {http://www.ncbi.nlm.nih.gov/pmc/articles/PMC4105449/pdf/hdy201397a.pdf},
    isbn = {0018-067x},
    doi = {10.1038/hdy.2013.97},
    issn = {1365-2540},
    pmid = {24129605},
    keywords = {*Adaptation, *Biological Evolution, *Genomic Imprinting, Animals, Biological, Epistasis, Female, Genetic, Genetic Fitness, Humans, Male, Models, Phenotype}
}

@article{Jansen2011CollateralParasites,
    title = {{Collateral Damage: Rapid Exposure-Induced Evolution of Pesticide Resistance Leads To Increased Susceptibility To Parasites}},
    year = {2011},
    journal = {Evolution},
    author = {Jansen, Mieke and Stoks, Robby and Coors, Anja and van Doorslaer, Wendy and de Meester, Luc},
    number = {9},
    pages = {2681--2691},
    volume = {65},
    url = {http://doi.wiley.com/10.1111/j.1558-5646.2011.01331.x},
    doi = {10.1111/j.1558-5646.2011.01331.x},
    issn = {00143820},
    keywords = {biotic and abiotic, cost of evolution, daphnia magna, exposure history, natural populations are exposed, pasteuria ramosa, reduce fitness, resistance, stressors that may drastically, synergistic effect, to a variety of, van straalen 2003}
}

@article{Holland2015ColonyPollinator,
    title = {{Colony and individual life-history responses to temperature in a social insect pollinator}},
    year = {2015},
    journal = {Functional Ecology},
    author = {Holland, Jacob G and Bourke, Andrew F G},
    number = {9},
    pages = {1209--1217},
    volume = {29},
    url = {http://doi.wiley.com/10.1111/1365-2435.12480},
    isbn = {13652435},
    doi = {10.1111/1365-2435.12480},
    issn = {13652435},
    keywords = {Bumblebees, Climate change, Colony cycle, Phenology, Pollination, Thermoregulation}
}

@article{MuyssenB.T.A.MessiaenM.JanssenC.R.2010.CombinedcadmiumandtemperatureacclimationinDaphniamagna:Physiologicalandsub-cellulareffects.EcotoxicologyandEnvironmentalSafety735pp.735742.Availableat:http://dx.doi.org/10.1016/2010CombinedEffects,
    title = {{Combined cadmium and temperature acclimation in Daphnia magna: Physiological and sub-cellular effects}},
    year = {2010},
    journal = {Ecotoxicology and Environmental Safety},
    author = {Muyssen B.T.A., Messiaen M & Janssen C R 2010. Combined cadmium and {temperature acclimation in Daphnia magna: Physiological} and {sub-cellular effects. Ecotoxicology} and Environmental Safety 73(5), pp.735–742. Available at: http://dx.doi.org/10.1016/ Brita T A and Messiaen, Marlies and Janssen, Colin R},
    number = {5},
    pages = {735--742},
    volume = {73},
    publisher = {Elsevier},
    url = {http://dx.doi.org/10.1016/j.ecoenv.2009.12.018},
    isbn = {0147-6513},
    doi = {10.1016/j.ecoenv.2009.12.018},
    issn = {01476513},
    pmid = {20061023},
    keywords = {Cadmium toxicity, Energy, Interaction, Metabolism, Oxidative stress, Temperature, Water flea}
}

@article{Fellous2014CombiningBreadth,
    title = {{Combining experimental evolution and field population assays to study the evolution of host range breadth}},
    year = {2014},
    journal = {Journal of Evolutionary Biology},
    author = {Fellous, S and Angot, G and Orsucci, M and Migeon, A and Auger, P and Olivieri, I and Navajas, M},
    number = {5},
    pages = {911--919},
    volume = {27},
    isbn = {1010-061x},
    doi = {10.1111/jeb.12362},
    issn = {14209101},
    pmid = {24689448},
    keywords = {Evolution, Generalist, Herbivore, Host range, Specialization, Spider mite, Tetranychus urticae}
}

@article{Clusella-Trullas2011CommentNiches.,
    title = {{Comment on "Erosion of lizard diversity by climate change and altered thermal niches".}},
    year = {2011},
    journal = {Science (New York, N.Y.)},
    author = {Clusella-Trullas, Susana and Chown, Steven L},
    number = {6029},
    pages = {537; author reply 537},
    volume = {332},
    isbn = {1095-9203 (Electronic){\{}{\textbackslash}textbackslash{\}}r0036-8075 (Linking)},
    doi = {10.1126/science.1195348},
    issn = {0036-8075},
    pmid = {21527699}
}

@article{Park2011ComparativeGenomes,
    title = {{Comparative analyses of DNA methylation and sequence evolution using Nasonia genomes}},
    year = {2011},
    journal = {Molecular Biology and Evolution},
    author = {Park, Jungsun and Peng, Zuogang and Zeng, Jia and Elango, Navin and Park, Taesung and Wheeler, Dave and Werren, John H and Yi, Soojin V},
    number = {12},
    pages = {3345--3354},
    volume = {28},
    doi = {10.1093/molbev/msr168},
    issn = {07374038},
    keywords = {DNA methylation, Nasonia, alternative splicing, genome evolution, molecular evolution, sex determination}
}

@article{Ho2014ComparativeOrganization,
    title = {{Comparative analysis of metazoan chromatin organization}},
    year = {2014},
    journal = {Nature},
    author = {Ho, Joshua W K and Jung, Youngsook L and Liu, Tao and Alver, Burak H and Lee, Soohyun and Ikegami, Kohta and Sohn, Kyung-Ah and Minoda, Aki and Tolstorukov, Michael Y and Appert, Alex and Parker, Stephen C J and Gu, Tingting and Kundaje, Anshul and Riddle, Nicole C and Bishop, Eric and Egelhofer, Thea A and Hu, Sheng'en Shawn and Alekseyenko, Artyom A and Rechtsteiner, Andreas and Asker, Dalal and Belsky, Jason A and Bowman, Sarah K and Chen, Q Brent and Chen, Ron A.-J. and Day, Daniel S and Dong, Yan and Dose, Andrea C and Duan, Xikun and Epstein, Charles B and Ercan, Sevinc and Feingold, Elise A and Ferrari, Francesco and Garrigues, Jacob M and Gehlenborg, Nils and Good, Peter J and Haseley, Psalm and He, Daniel and Herrmann, Moritz and Hoffman, Michael M and Jeffers, Tess E and Kharchenko, Peter V and Kolasinska-Zwierz, Paulina and Kotwaliwale, Chitra V and Kumar, Nischay and Langley, Sasha A and Larschan, Erica N and Latorre, Isabel and Libbrecht, Maxwell W and Lin, Xueqiu and Park, Richard and Pazin, Michael J and Pham, Hoang N and Plachetka, Annette and Qin, Bo and Schwartz, Yuri B and Shoresh, Noam and Stempor, Przemyslaw and Vielle, Anne and Wang, Chengyang and Whittle, Christina M and Xue, Huiling and Kingston, Robert E and Kim, Ju Han and Bernstein, Bradley E and Dernburg, Abby F and Pirrotta, Vincenzo and Kuroda, Mitzi I and Noble, William S and Tullius, Thomas D and Kellis, Manolis and MacAlpine, David M and Strome, Susan and Elgin, Sarah C R and Liu, Xiaole Shirley and Lieb, Jason D and Ahringer, Julie and Karpen, Gary H and Park, Peter J},
    number = {7515},
    pages = {449--452},
    volume = {512},
    url = {http://www.pubmedcentral.nih.gov/articlerender.fcgi?artid=4227084&tool=pmcentrez&rendertype=abstract},
    isbn = {0000017892},
    doi = {10.1038/nature13415},
    issn = {0028-0836},
    pmid = {25164756},
    arxivId = {NIHMS150003},
    keywords = {Animals, Caenorhabditis elegans, Caenorhabditis elegans: cytology, Caenorhabditis elegans: genetics, Cell Line, Centromere, Centromere: genetics, Centromere: metabolism, Chromatin, Chromatin Assembly and Disassembly, Chromatin Assembly and Disassembly: genetics, Chromatin: chemistry, Chromatin: genetics, Chromatin: metabolism, DNA Replication, DNA Replication: genetics, Drosophila melanogaster, Drosophila melanogaster: cytology, Drosophila melanogaster: genetics, Enhancer Elements, Epigenesis, Genetic, Genetic: genetics, Heterochromatin, Heterochromatin: chemistry, Heterochromatin: genetics, Heterochromatin: metabolism, Histones, Histones: chemistry, Histones: metabolism, Humans, Molecular Sequence Annotation, Nuclear Lamina, Nuclear Lamina: metabolism, Nucleosomes, Nucleosomes: chemistry, Nucleosomes: genetics, Nucleosomes: metabolism, Promoter Regions, Species Specificity}
}

@article{Lopez2006ComparativeImmunity,
    title = {{Comparative analysis of serine protease-related genes in the honey bee genome: possible involvement in embryonic development and innate immunity}},
    year = {2006},
    journal = {Insect Molecular Biology},
    author = {Lopez, Dawn L and Zou, Z and Evans, Jay D and Jiang, Haobo and Kanost, Michael R},
    number = {5},
    pages = {603--614},
    volume = {15},
    doi = {10.1111/j.1365-2583.2006.00684.x},
    issn = {0962-1075},
    keywords = {analysis, apis mellifera, clip domain, insect immunity, phylogenetic, protease cascade, protease homolog, serine, serpin}
}

@article{Gerstein2014ComparativeSpecies.,
    title = {{Comparative analysis of the transcriptome across distant species.}},
    year = {2014},
    journal = {Nature},
    author = {Gerstein, Mark B and Rozowsky, Joel and Yan, Koon-Kiu and Wang, Daifeng and Cheng, Chao and Brown, James B and Davis, Carrie a and Hillier, Ladeana and Sisu, Cristina and Li, Jingyi Jessica and Pei, Baikang and Harmanci, Arif O and Duff, Michael O and Djebali, Sarah and Alexander, Roger P and Alver, Burak H and Auerbach, Raymond and Bell, Kimberly and Bickel, Peter J and Boeck, Max E and Boley, Nathan P and Booth, Benjamin W and Cherbas, Lucy and Cherbas, Peter and Di, Chao and Dobin, Alex and Drenkow, Jorg and Ewing, Brent and Fang, Gang and Fastuca, Megan and Feingold, Elise a and Frankish, Adam and Gao, Guanjun and Hammonds, Ann and Harrow, Jen and Hoskins, Roger A and Good, Peter J and Guigo, Roderic and Huynh, Chau and Jha, Sonali and Kasper, Dionna and Kato, Masaomi and Kaufman, Thomas C and Huang, Haiyan and Hubbard, Tim J P and Mcwhirter, Rebecca and Merrihew, Gennifer and Miller, David M and Mortazavi, Ali and Murad, Rabi and Oliver, Brian and Olson, Sara and Park, Peter J and Pazin, Michael J and Perrimon, Norbert and Pervouchine, Dmitri and Reinke, Valerie and Reymond, Alexandre and Robinson, Garrett and Samsonova, Anastasia and Saunders, Gary I and Schlesinger, Felix and Sethi, Anurag and Slack, Frank J and Spencer, William C and Stoiber, Marcus H and Strasbourger, Pnina and Tanzer, Andrea and Thompson, Owen A and Wan, Kenneth H and Wang, Guilin and Wang, Huaien and Watkins, Kathie L and Wen, Jiayu and Wen, Kejia and Xue, Chenghai and Yang, Li and Yip, Kevin and Zaleski, Chris and Zhang, Yan and Zheng, Henry and Brenner, Steven E and Graveley, Brenton R and Celniker, Susan E and Gingeras, Thomas R and Waterston, Robert},
    pages = {445--448},
    volume = {512},
    isbn = {1476-4687 (Electronic) 0028-0836 (Linking)},
    doi = {10.1038/nature13424},
    issn = {0028-0836},
    pmid = {25164755},
    arxivId = {NIHMS150003}
}

@article{E.Deakin2014ComparativeRegulation,
    title = {{Comparative epigenomics: an emerging field with breakthrough potential to understand evolution of epigenetic regulation}},
    year = {2014},
    journal = {AIMS Genetics},
    author = {E. Deakin, Janine and Domaschenz, Renae and Siew Lim, Pek and Ezaz, Tariq and Rao, Sudha},
    number = {1},
    pages = {34--54},
    volume = {1},
    url = {http://www.aimspress.com/article/10.3934/genet.2014.1.34},
    doi = {10.3934/genet.2014.1.34},
    issn = {2377-1143}
}

@article{Herrera2016ComparativeConcept.,
    title = {{Comparative spatial genetics and epigenetics of plant populations: heuristic value and a proof of concept.}},
    year = {2016},
    journal = {Molecular ecology},
    author = {Herrera, Carlos M and Medrano, Mónica and Bazaga, Pilar},
    pages = {1653--1664},
    url = {http://www.ncbi.nlm.nih.gov/pubmed/26850938},
    doi = {10.1111/mec.13576},
    issn = {1365-294X},
    pmid = {26850938},
    keywords = {2016, accepted 1 february 2016, dna methylation, epigenetic diversity, genetic diversity, helleborus foetidus, isolation by distance, received 30 june 2015, revision received 29 january, spatial structure}
}

@article{Berens2015ComparativeInsects,
    title = {{Comparative Transcriptomics of Convergent Evolution: Different Genes but Conserved Pathways Underlie Caste Phenotypes across Lineages of Eusocial Insects}},
    year = {2015},
    journal = {Molecular Biology and Evolution},
    author = {Berens, A J and Hunt, J H and Toth, A L},
    number = {3},
    pages = {690--703},
    volume = {32},
    url = {http://mbe.oxfordjournals.org/cgi/doi/10.1093/molbev/msu330},
    doi = {10.1093/molbev/msu330},
    issn = {0737-4038},
    keywords = {castes, convergent evolution, gene expression, phenotypic plasticity, social insects, transcriptome}
}

@article{Chatterjee2012ComparisonData,
    title = {{Comparison of alignment software for genome-wide bisulphite sequence data}},
    year = {2012},
    journal = {Nucleic Acids Research},
    author = {Chatterjee, Aniruddha and Stockwell, Peter A and Rodger, Euan J and Morison, Ian M},
    number = {10},
    pages = {1--8},
    volume = {40},
    isbn = {0305-1048},
    doi = {10.1093/nar/gks150},
    issn = {03051048},
    pmid = {22344695}
}

@article{Harris2010ComparisonModifications,
    title = {{Comparison of sequencing-based methods to profile DNA methylation and identification of monoallelic epigenetic modifications}},
    year = {2010},
    journal = {Nature Biotechnology},
    author = {Harris, R Alan and Wang, Ting and Coarfa, Cristian and Nagarajan, Raman P and Hong, Chibo and Downey, Sara L and Johnson, Brett E and Fouse, Shaun D and Delaney, Allen and Zhao, Yongjun and Olshen, Adam and Ballinger, Tracy and Zhou, Xin and Forsberg, Kevin J and Gu, Junchen and Echipare, Lorigail and O'Geen, Henriette and Lister, Ryan and Pelizzola, Mattia and Xi, Yuanxin and Epstein, Charles B and Bernstein, Bradley E and Hawkins, R David and Ren, Bing and Chung, Wen-Yu and Gu, Hongcang and Bock, Christoph and Gnirke, Andreas and Zhang, Michael Q and Haussler, David and Ecker, Joseph R and Li, Wei and Farnham, Peggy J and Waterland, Robert A and Meissner, Alexander and Marra, Marco A and Hirst, Martin and Milosavljevic, Aleksandar and Costello, Joseph F},
    number = {10},
    pages = {1097--1105},
    volume = {28},
    publisher = {Nature Publishing Group},
    url = {http://www.nature.com/doifinder/10.1038/nbt.1682},
    doi = {10.1038/nbt.1682},
    issn = {1087-0156}
}

@article{Koren2018CompleteBinning,
    title = {{Complete assembly of parental haplotypes with trio binning}},
    year = {2018},
    journal = {bioRxiv},
    author = {Koren, Sergey and Rhie, Arang and Walenz, Brian P and Dilthey, Alexander T and Bickhart, Derek M and Kingan, Sarah B and Hiendleder, Stefan and Williams, John L and Smith, Timothy P L and Phillippy, Adam},
    pages = {271486},
    url = {https://www.biorxiv.org/content/early/2018/02/26/271486},
    doi = {10.1101/271486}
}

@article{Du2015CompleteApidae,
    title = {{Complete mitochondrial genome of <i>Bombus terrestris</i> (Hymenoptera: Apidae)}},
    year = {2015},
    journal = {Mitochondrial DNA},
    author = {Du, Qingwei and Bi, Guiqi and Zhao, Ezi and Yang, Junqing and Zhang, Zhen and Liu, Guoqiang},
    number = {January},
    pages = {1--2},
    volume = {1394},
    url = {http://www.tandfonline.com/doi/full/10.3109/19401736.2015.1089568},
    doi = {10.3109/19401736.2015.1089568},
    issn = {1940-1736},
    keywords = {bombus terrestris, mitogenome, phylogeny}
}

@article{McGrath1984CompletionGenomes,
    title = {{Completion of mouse embryogenesis requires both the maternal and paternal genomes}},
    year = {1984},
    journal = {Cell},
    author = {McGrath, James and Solter, Davor},
    number = {1},
    pages = {179--183},
    volume = {37},
    isbn = {0092-8674 (Print){\{}{\textbackslash}textbackslash{\}}n0092-8674 (Linking)},
    doi = {10.1016/0092-8674(84)90313-1},
    issn = {00928674},
    pmid = {6722870}
}

@article{Waters2013ComprehensiveSpecies,
    title = {{Comprehensive analysis of imprinted genes in maize reveals allelic variation for imprinting and limited conservation with other species}},
    year = {2013},
    journal = {Proceedings of the National Academy of Sciences},
    author = {Waters, A J and Bilinski, P and Eichten, S R and Vaughn, M W and Ross-Ibarra, J and Gehring, M and Springer, N M},
    number = {48},
    pages = {19639--19644},
    volume = {110},
    doi = {10.1073/pnas.1309182110},
    issn = {0027-8424}
}

@article{Ratnieks2006ConflictSocietiesb,
    title = {{Conflict Resolution in Insect Societies}},
    year = {2006},
    journal = {Annual Review of Entomology},
    author = {Ratnieks, Francis L W and Foster, Kevin R and Wenseleers, Tom},
    number = {1},
    pages = {581--608},
    volume = {51},
    url = {http://www.annualreviews.org/doi/10.1146/annurev.ento.51.110104.151003},
    doi = {10.1146/annurev.ento.51.110104.151003},
    issn = {0066-4170}
}

@article{Ratnieks2006ConflictSocieties,
    title = {{Conflict Resolution in Insect Societies}},
    year = {2006},
    journal = {Annual Review of Entomology},
    author = {Ratnieks, Francis L W and Foster, Kevin R and Wenseleers, Tom},
    number = {1},
    pages = {581--608},
    volume = {51},
    url = {http://www.annualreviews.org/doi/10.1146/annurev.ento.51.110104.151003},
    doi = {10.1146/annurev.ento.51.110104.151003},
    issn = {0066-4170}
}

@article{Feng2010ConservationAnimals.,
    title = {{Conservation and divergence of methylation patterning in plants and animals.}},
    year = {2010},
    journal = {Proceedings of the National Academy of Sciences},
    author = {Feng, Suhua and Cokus, Shawn J and Zhang, Xiaoyu and Chen, Pao-Yang and Bostick, Magnolia and Goll, Mary G and Hetzel, Jonathan and Jain, Jayati and Strauss, Steven H and Halpern, Marnie E and Ukomadu, Chinweike and Sadler, Kirsten C and Pradhan, Sriharsa and Pellegrini, Matteo and Jacobsen, Steven E},
    number = {19},
    pages = {8689--8694},
    volume = {107},
    isbn = {1091-6490 (Electronic){\{}{\textbackslash}textbackslash{\}}n0027-8424 (Linking)},
    doi = {10.1073/pnas.1002720107},
    issn = {0027-8424},
    pmid = {20395551}
}

@article{Lecocq2016ConservationScale,
    title = {{Conservation genetics of European bees: new insights from the continental scale}},
    year = {2016},
    journal = {Conservation Genetics},
    author = {Lecocq, Thomas and G{\'{e}}rard, Maxence and Michez, Denis and Dellicour, Simon},
    number = {0},
    pages = {0},
    volume = {0},
    publisher = {Springer Netherlands},
    url = {http://link.springer.com/10.1007/s10592-016-0917-3},
    isbn = {0123456789},
    doi = {10.1007/s10592-016-0917-3},
    issn = {1566-0621},
    keywords = {Conservation, Europe, Genetic differentiation, Isolat, conservation, diferentiation, europe, genetic, isolation by distance, wild bees}
}

@article{Hayashi2017ConservedDrosophila,
    title = {{Conserved role of Ovo in germline development in mouse and Drosophila}},
    year = {2017},
    journal = {Scientific Reports},
    author = {Hayashi, Makoto and Shinozuka, Yuko and Shigenobu, Shuji and Sato, Masanao and Sugimoto, Michihiko and Ito, Seiji and Abe, Kuniya and Kobayashi, Satoru},
    number = {August 2016},
    pages = {1--10},
    volume = {7},
    publisher = {Nature Publishing Group},
    url = {http://dx.doi.org/10.1038/srep40056},
    doi = {10.1038/srep40056},
    issn = {20452322}
}

@article{Mark1999ContrastingMice,
    title = {{Contrasting blood pressure effects of obesity in leptin- decient ob / ob mice and agouti yellow obese mice}},
    year = {1999},
    journal = {Journal of hypertension},
    author = {Mark, Allyn L and Shaffer, Richard a and Correia, Marcelo L G and Morgan, Donald a and Sigmund, Curt D and Haynes, William G},
    number = {12},
    pages = {1949--1953},
    volume = {17},
    keywords = {and, and veterans administration medical, biophysics, blood pressure, cardiovascular center, center, departments of b internal, hypertension, in hypertension genetics and, iowa, leptin, medicine and c physiology, melanocortins, obesity, specialized center of research, the, university of iowa}
}

@article{Tejedo2010ContrastingFrogs,
    title = {{Contrasting effects of environmental factors during larval stage on morphological plasticity in post-metamorphic frogs}},
    year = {2010},
    journal = {Climate Research},
    author = {Tejedo, M and Marangoni, F and Pertoldi, C and Richter-Boix, a and Laurila, a and Orizaola, G and Nicieza, Ag and {\'{A}}lvarez, D and Gomez-Mestre, I},
    number = {1},
    pages = {31--39},
    volume = {43},
    isbn = {0936-577X},
    doi = {10.3354/cr00878},
    issn = {0936-577X},
    keywords = {global warming, meta-analysis, morphology, of the publisher, permitted without written consent, plasticity, pond desiccation, predation risk, resale or republication not, resources, temperature}
}

@article{Benjamini1995,
    title = {{Controlling the false discovery rate: a practical and powerful approach to multiple testing}},
    year = {1995},
    journal = {Journal of the Royal Statistical Society},
    author = {Benjamini, Yoav and Hochberg, Yosef},
    number = {1},
    pages = {289--300},
    volume = {57},
    url = {http://www.jstor.org/stable/2346101%5Cnhttp://about.jstor.org/terms},
    isbn = {1023072346},
    doi = {10.2307/2346101},
    issn = {00359246},
    pmid = {2346101},
    arxivId = {0035-9246/95/57289},
    keywords = {BONFERRONI-TYPE PROCEDURES, FAMILYWISE ERROR RATE, MULTIPLE-COMPARISON PROCEDURES, p-VALUES}
}

@article{Benjamini1995b,
    title = {{Controlling the false discovery rate: a practical and powerful approach to multiple testing}},
    year = {1995},
    journal = {Journal of the Royal Statistical Society},
    author = {Benjamini, Yoav and Hochberg, Yosef},
    number = {1},
    pages = {289--300},
    volume = {57},
    url = {http://www.jstor.org/stable/2346101%5Cnhttp://about.jstor.org/terms},
    isbn = {1023072346},
    doi = {10.2307/2346101},
    issn = {00359246},
    pmid = {2346101},
    arxivId = {0035-9246/95/57289},
    keywords = {BONFERRONI-TYPE PROCEDURES, FAMILYWISE ERROR RATE, MULTIPLE-COMPARISON PROCEDURES, p-VALUES}
}

@article{Muschick2012ConvergentFishes,
    title = {{Convergent Evolution within an Adaptive Radiation of Cichlid Fishes}},
    year = {2012},
    journal = {Current Biology},
    author = {Muschick, Moritz and Indermaur, Adrian and Salzburger, Walter},
    number = {24},
    pages = {2362--2368},
    volume = {22},
    publisher = {Elsevier Ltd},
    url = {http://dx.doi.org/10.1016/j.cub.2012.10.048},
    isbn = {0960-9822},
    doi = {10.1016/j.cub.2012.10.048},
    issn = {09609822},
    pmid = {23159601}
}

@article{Majer2018CooperativeSpiders,
    title = {{Cooperative foraging expands dietary niche but does not offset intra-group competition for resources in social spiders}},
    year = {2018},
    journal = {Scientific Reports},
    author = {Majer, Marija and Holm, Christina and Lubin, Yael and Bilde, Trine},
    number = {1},
    pages = {11828},
    volume = {8},
    publisher = {Springer US},
    url = {http://www.nature.com/articles/s41598-018-30199-x},
    doi = {10.1038/s41598-018-30199-x},
    issn = {2045-2322}
}

@article{Online2018Copyright2018.,
    title = {{Copyright 2018.}},
    year = {2018},
    author = {Online, Early},
    pages = {1--47},
    isbn = {9781911367765},
    doi = {10.1534/genetics.118.300904},
    keywords = {alzheimer, corresponding authors, genome- wide association, s disease, whole genome sequencing}
}

@article{Kearney2010CorrelativeChange,
    title = {{Correlative and mechanistic models of species distribution provide congruent forecasts under climate change}},
    year = {2010},
    journal = {Conservation Letters},
    author = {Kearney, Michael R and Wintle, Brendan A and Porter, Warren P},
    number = {3},
    pages = {203--213},
    volume = {3},
    isbn = {6138344790},
    doi = {10.1111/j.1755-263X.2010.00097.x},
    issn = {1755263X},
    keywords = {Biophysical ecology, Fundamental niche, Geographical information systems, Microclimate, Physiological ecology, Realized niche, Species distribution modeling}
}

@article{DeWitt1998CostsPlasticity,
    title = {{Costs and limits of phenotypic plasticity}},
    year = {1998},
    journal = {Trends in Ecology and Evolution},
    author = {DeWitt, Thomas J and Sih, Andrew and Wilson, David Sloan},
    number = {2},
    pages = {77--81},
    volume = {13},
    isbn = {0169-5347},
    doi = {10.1016/S0169-5347(97)01274-3},
    issn = {01695347},
    pmid = {21238209},
    arxivId = {2594}
}

@article{Hammill2008CostsPulex,
    title = {{Costs, benefits and the evolution of inducible defences: A case study with Daphnia pulex}},
    year = {2008},
    journal = {Journal of Evolutionary Biology},
    author = {Hammill, E and Rogers, a. and Beckerman, a. P},
    pages = {705--715},
    volume = {21},
    isbn = {1010-061X},
    doi = {10.1111/j.1420-9101.2008.01520.x},
    issn = {1010061X},
    pmid = {18355186},
    keywords = {Cost-benefit, Daphnia pulex, Inducible defence, Predation risk}
}

@article{Anders2013Count-basedBioconductor,
    title = {{Count-based differential expression analysis of RNA sequencing data using R and Bioconductor}},
    year = {2013},
    journal = {Nature Protocols},
    author = {Anders, Simon and McCarthy, Davis J and Chen, Yunshun and Okoniewski, Michal and Smyth, Gordon K and Huber, Wolfgang and Robinson, Mark D},
    number = {9},
    pages = {1765--1786},
    volume = {8},
    url = {http://www.nature.com/doifinder/10.1038/nprot.2013.099},
    doi = {10.1038/nprot.2013.099},
    issn = {1754-2189}
}

@article{Gigli2015CowRole,
    title = {{Cow management modulates gene expression in the mammary gland, a possible epigenetics role}},
    year = {2015},
    journal = {Livestock Science},
    author = {Gigli, Isabel and Maizon, Daniel Omar},
    pages = {181--187},
    volume = {176},
    publisher = {Elsevier},
    url = {http://dx.doi.org/10.1016/j.livsci.2015.03.013},
    doi = {10.1016/j.livsci.2015.03.013},
    issn = {18711413},
    keywords = {Cow, Epigenetics, Heat stress, Mastitis, Milking frequency, Photoperiod}
}

@article{Reynard2014CpGRs143383,
    title = {{CpG methylation regulates allelic expression of GDF5 by modulating binding of SP1 and SP3 repressor proteins to the osteoarthritis susceptibility SNP rs143383}},
    year = {2014},
    journal = {Human Genetics},
    author = {Reynard, Louise N and Bui, Catherine and Syddall, Catherine M and Loughlin, John},
    number = {8},
    pages = {1059--1073},
    volume = {133},
    doi = {10.1007/s00439-014-1447-z},
    issn = {14321203},
    pmid = {24861163}
}

@article{Nakanishi2014CRISPR/Cas-mediatedMagna,
    title = {{CRISPR/Cas-mediated targeted mutagenesis in Daphnia magna}},
    year = {2014},
    journal = {PLoS ONE},
    author = {Nakanishi, Takashi and Kato, Yasuhiko and Matsuura, Tomoaki and Watanabe, Hajime},
    number = {5},
    pages = {e98363},
    volume = {9},
    isbn = {1932-6203 (Electronic) 1932-6203 (Linking)},
    doi = {10.1371/journal.pone.0098363},
    issn = {19326203},
    pmid = {24878568}
}

@article{Bassett2014CRISPR/Cas9Drosophila,
    title = {{CRISPR/Cas9 and Genome Editing in Drosophila}},
    year = {2014},
    journal = {Journal of Genetics and Genomics},
    author = {Bassett, Andrew R and Liu, Ji Long},
    number = {1},
    pages = {7--19},
    volume = {41},
    publisher = {Elsevier Limited and Science Press},
    url = {http://dx.doi.org/10.1016/j.jgg.2013.12.004},
    doi = {10.1016/j.jgg.2013.12.004},
    issn = {16738527},
    keywords = {CRISPR, Cas9, Drosophila melanogaster, Genome engineering, Targeted mutagenesis}
}

@article{Pulecio2017CRISPR/Cas9-BasedEpigenome,
    title = {{CRISPR/Cas9-Based Engineering of the Epigenome}},
    year = {2017},
    journal = {Cell Stem Cell},
    author = {Pulecio, Julian and Verma, Nipun and Mej{\'{i}}a-Ram{\'{i}}rez, Eva and Huangfu, Danwei and Raya, Angel},
    number = {4},
    pages = {431--447},
    volume = {21},
    url = {http://www.cell.com/cell-stem-cell/fulltext/S1934-5909(17)30373-9},
    doi = {10.1016/j.stem.2017.09.006},
    issn = {1934-5909},
    keywords = {CRISPR-dCas9, DNA methylation, chromatin architecture, histone modifications, targeted epigenome engineering, targeted gene edition, transcriptional regulation}
}

@article{Martin2011CutadaptReads,
    title = {{Cutadapt removes adapter sequences from high-throughput sequencing reads}},
    year = {2011},
    journal = {EMBnet.journal},
    author = {Martin, Marcel},
    number = {1},
    pages = {10},
    volume = {17},
    url = {http://journal.embnet.org/index.php/embnetjournal/article/view/200/479},
    isbn = {1023-4144|escape{\{}{\}}}
}

@article{Meirelles2014,
    title = {{Cytoplasmatic inheritance, epigenetics and reprogramming DNA as tools in animal breeding}},
    year = {2014},
    journal = {Livestock Science},
    author = {Meirelles, Flávio Vieira and Bressan, Fabiana Fernandes and Smith, Lawrence Charles and Perecin, Felipe and Chiaratti, Marcos Roberto and Ferraz, José Bento Sterman},
    number = {1},
    pages = {199--205},
    volume = {166},
    publisher = {Elsevier},
    url = {http://dx.doi.org/10.1016/j.livsci.2014.05.024},
    doi = {10.1016/j.livsci.2014.05.024},
    issn = {18711413},
    keywords = {Animal breeding, Association studies, Cytoplasmatic inheritance, Epigenetics, Reprogramming}
}

@article{Meirelles2014b,
    title = {{Cytoplasmatic inheritance, epigenetics and reprogramming DNA as tools in animal breeding}},
    year = {2014},
    journal = {Livestock Science},
    author = {Meirelles, Flávio Vieira and Bressan, Fabiana Fernandes and Smith, Lawrence Charles and Perecin, Felipe and Chiaratti, Marcos Roberto and Ferraz, José Bento Sterman},
    number = {1},
    pages = {199--205},
    volume = {166},
    publisher = {Elsevier},
    url = {http://dx.doi.org/10.1016/j.livsci.2014.05.024},
    doi = {10.1016/j.livsci.2014.05.024},
    issn = {18711413},
    keywords = {Animal breeding, Association studies, Cytoplasmatic inheritance, Epigenetics, Reprogramming}
}

@article{Bracht2012CytosineTrifallax,
    title = {{Cytosine methylation and hydroxymethylation mark DNA for elimination in Oxytricha trifallax}},
    year = {2012},
    journal = {Genome Biology},
    author = {Bracht, John R and Perlman, David H and Landweber, Laura F},
    number = {10},
    pages = {R99},
    volume = {13},
    publisher = {BioMed Central Ltd},
    url = {http://genomebiology.com/2012/13/10/R99},
    isbn = {1465-6914 (Electronic){\{}{\textbackslash}textbackslash{\}}r1465-6906 (Linking)},
    doi = {10.1186/gb-2012-13-10-r99},
    issn = {1465-6906},
    pmid = {23075511},
    keywords = {-deoxycitidine, 5-aza-2, 5-azacytidine, azacitidine, decitabine, dna degradation, epigenetics, heterochromatin, methyltransferase}
}

@article{Oh2018CytosineAging,
    title = {{Cytosine modifications exhibit circadian oscillations that are involved in epigenetic diversity and aging}},
    year = {2018},
    journal = {Nature Communications},
    author = {Oh, Gabriel and Ebrahimi, Sasha and Carlucci, Matthew and Zhang, Aiping and Nair, Akhil and Groot, Daniel E and Labrie, Viviane and Jia, Peixin and Oh, Edward S and Jeremian, Richie H and Susic, Miki and Shrestha, Tenjin C and Ralph, Martin R and Gordevi{\v{c}}ius, Juozas and Koncevi{\v{c}}ius, Karolis and Petronis, Art},
    number = {1},
    pages = {1--11},
    volume = {9},
    doi = {10.1038/s41467-018-03073-7},
    issn = {20411723},
    pmid = {29440637}
}

@article{Harris2012DaphniaOrganism.,
    title = {{Daphnia as an emerging epigenetic model organism.}},
    year = {2012},
    journal = {Genetics research international},
    author = {Harris, Kami D M and Bartlett, Nicholas J and Lloyd, Vett K},
    pages = {147892},
    volume = {2012},
    url = {http://www.pubmedcentral.nih.gov/articlerender.fcgi?artid=3335723&tool=pmcentrez&rendertype=abstract},
    isbn = {5063642500},
    doi = {10.1155/2012/147892},
    issn = {2090-3162},
    pmid = {22567376}
}

@article{Orsini2016DaphniaStressors,
    title = {{Daphnia magna transcriptome by RNA-Seq across 12 environmental stressors}},
    year = {2016},
    journal = {Scientific Data},
    author = {Orsini, Luisa and Gilbert, Donald and Podicheti, Ram and Jansen, Mieke and Brown, James B and Solari, Omid Shams and Spanier, Katina I and Colbourne, John K and Rush, Douglas and Decaestecker, Ellen and Asselman, Jana and De Schamphelaere, Karel A C and Ebert, Dieter and Haag, Christoph R and Kvist, Jouni and Laforsch, Christian and Petrusek, Adam and Beckerman, Andrew P and Little, Tom J and Chaturvedi, Anurag and Pfrender, Michael E and De Meester, Luc and Frilander, Mikko J},
    pages = {160030},
    volume = {3},
    url = {http://www.nature.com/articles/sdata201630},
    doi = {10.1038/sdata.2016.30},
    issn = {2052-4463},
    keywords = {Computational biology and bioinformatics, RNA sequencing}
}

@article{Gonzalez-Tortuero2016DaphniaGenotypes,
    title = {{Daphnia parasite dynamics across multiple Caullerya epidemics indicate selection against common parasite genotypes}},
    year = {2016},
    journal = {Zoology},
    author = {Gonz{\'{a}}lez-Tortuero, Enrique and Rusek, Jakub and Turko, Patrick and Petrusek, Adam and Maayan, Inbar and Pi{\'{a}}lek, Lubomír and Tellenbach, Christoph and Gie{\ss}ler, Sabine and Spaak, Piet and Wolinska, Justyna},
    publisher = {Elsevier GmbH.},
    url = {http://linkinghub.elsevier.com/retrieve/pii/S0944200616300228},
    doi = {10.1016/j.zool.2016.04.003},
    issn = {09442006}
}

@article{Charlesworth2017DarwinReview,
    title = {{Darwin review}},
    year = {2017},
    journal = {Proc. R. Soc. B},
    author = {Charlesworth, Deborah and Barton, Nicholas H and Charlesworth, Brian},
    pages = {201628},
    volume = {284},
    isbn = {0000000227063}
}

@article{Orsini2016DataStressors,
    title = {{Data Descriptor : Daphnia magna transcriptome by RNA-Seq across 12 environmental stressors}},
    year = {2016},
    author = {Orsini, Luisa and Orsini, Luisa and Gilbert, Donald and Podicheti, Ram and Jansen, Mieke and Brown, James B},
    number = {May},
    pages = {1--15}
}

@article{Dupont2004DeTechnology,
    title = {{De novo quantitative bisulfite sequencing using the pyrosequencing technology}},
    year = {2004},
    journal = {Analytical Biochemistry},
    author = {Dupont, Jean-Michel and Tost, Jörg and Jammes, Hélène and Gut, Ivo Glynne},
    number = {1},
    pages = {119--127},
    volume = {333},
    url = {http://linkinghub.elsevier.com/retrieve/pii/S0003269704004130},
    doi = {10.1016/j.ab.2004.05.007},
    issn = {00032697},
    keywords = {bisul w te, cation takes place almost, cpg, dmr, dna methylation, dna methylation is a, exclusively at, expression, h19, ible dna modi w, igf2, modi w er in, pyrosequencing, the control of gene, this revers-, well-recognized epigenetic}
}

@article{Herb2018DefenseBrain,
    title = {{Defense against territorial intrusion is associated with DNA methylation changes in the honey bee brain}},
    year = {2018},
    journal = {BMC Genomics},
    author = {Herb, Brian R and Shook, Molly S and Fields, Christopher J and Robinson, Gene E},
    number = {1},
    pages = {1--11},
    volume = {19},
    publisher = {BMC Genomics},
    doi = {10.1186/s12864-018-4594-0},
    issn = {14712164},
    pmid = {29580210},
    keywords = {Aggression, Brain, DNA methylation, Epigenetics, Evolution, Transcription factor binding sites}
}

@article{Huh2017DetectingSpecies,
    title = {{Detecting differential DNA methylation from sequencing of bisulfite converted DNA of diverse species}},
    year = {2017},
    journal = {Briefings in Bioinformatics},
    author = {Huh, Iksoo and Wu, Xin and Park, Taesung and Yi, Soojin V},
    number = {June},
    pages = {1--14},
    url = {https://academic.oup.com/bib/article-lookup/doi/10.1093/bib/bbx077},
    doi = {10.1093/bib/bbx077},
    issn = {1467-5463},
    keywords = {bisulfite sequencing, differentially methylated regions, dna methylation, insects}
}

@article{Huh2019DetectingSpecies,
    title = {{Detecting differential DNA methylation from sequencing of bisulfite converted DNA of diverse species}},
    year = {2019},
    journal = {Briefings in Bioinformatics},
    author = {Huh, Iksoo and Wu, Xin and Park, Taesung and Yi, Soojin V},
    number = {1},
    pages = {33--46},
    volume = {20},
    doi = {10.1093/bib/bbx077},
    issn = {14774054},
    keywords = {DNA methylation, bisulfite sequencing, differentially methylated regions, insects}
}

@article{Anders2012DetectingData,
    title = {{Detecting differential usage of exons from RNA-seq data}},
    year = {2012},
    journal = {Genome Research},
    author = {Anders, Simon and Reyes, Alejandro and Huber, Wolfgang},
    number = {10},
    pages = {2008--2017},
    volume = {22},
    isbn = {1549-5469 (Electronic) 1088-9051 (Linking)},
    doi = {10.1101/gr.133744.111},
    issn = {10889051},
    pmid = {22722343},
    arxivId = {arXiv:1011.1669v3}
}

@article{Simpson2016DetectingSequencer.,
    title = {{Detecting DNA MEthylation using the Oxford Nanopore Technolgies MinION Sequencer.}},
    year = {2016},
    author = {Simpson, J T and Workman, R and Zuzarte, P C and David, M and Dursi, L J and Windton, T}
}

@article{Nedic2014DetectingSerbia,
    title = {{Detecting population admixture in honey bees of Serbia}},
    year = {2014},
    journal = {Journal of Apicultural Research},
    author = {Nedi{\'{c}}, Nebojsa and Francis, Roy Mathew and Stanisavljevi{\'{c}}, Ljubiša and Pihler, Ivan and Kezi{\'{c}}, Nikola and Bendixen, Christian and Kryger, Per},
    number = {2},
    pages = {303--313},
    volume = {53},
    url = {http://www.tandfonline.com/doi/full/10.3896/IBRA.1.53.2.12},
    doi = {10.3896/IBRA.1.53.2.12},
    issn = {0021-8839}
}

@article{Welsh2017DetectingGenome,
    title = {{Detecting rare asymmetrically methylated cytosines and decoding methylation patterns in the honeybee genome}},
    year = {2017},
    author = {Welsh, Laura and Maleszka, Ryszard and Foret, Sylvain},
    doi = {10.1098/rsos.170248},
    issn = {20545703}
}

@article{Peng2012DetectionModel,
    title = {{Detection of allele-specific methylation through a generalized heterogeneous epigenome model}},
    year = {2012},
    journal = {Bioinformatics},
    author = {Peng, Qian and Ecker, Joseph R},
    number = {12},
    pages = {163--171},
    volume = {28},
    isbn = {1367-4811 (Electronic){\{}{\textbackslash}textbackslash{\}}n1367-4803 (Linking)},
    doi = {10.1093/bioinformatics/bts231},
    issn = {13674803},
    pmid = {22689757}
}

@article{Duchateau1988DevelopmentColonies.,
    title = {{Development and reproductive strategies in <i>Bombus terrestris<{\{}{\textbackslash}textbackslash{\}}i> colonies.}},
    year = {1988},
    journal = {Behaviour},
    author = {Duchateau, M J and Velthuis, H H W},
    number = {3},
    pages = {186--207},
    volume = {107},
    isbn = {00057959{\{}{\textbackslash}textbackslash{\}}r1568539X},
    doi = {10.1163/156853988x00340},
    issn = {0005-7959}
}

@article{Kay2018DevelopmentalInvicta,
    title = {{Developmental DNA methyltransferase expression in the fire ant Solenopsis invicta}},
    year = {2018},
    journal = {Insect Science},
    author = {Kay, Sasha and Skowronski, Daniel and Hunt, Brendan G},
    number = {1},
    pages = {57--65},
    volume = {25},
    doi = {10.1111/1744-7917.12413},
    issn = {17447917},
    keywords = {DNA methylation, Hymenoptera, Solenopsis invicta, epigenetics, gene expression, qPCR}
}

@article{Markov2018DevelopmentalEurope,
    title = {{Developmental stability of the golden Jackal (Canis aureus moreoticus geoffrey 1835) populations in southeastern Europe}},
    year = {2018},
    journal = {Comptes Rendus de L'Academie Bulgare des Sciences},
    author = {Markov, Georgi and Heltai, Miklós and Nikolov, Ivan and Penezi{\'{c}}, Aleksandra and Lanszki, József and {\'{C}}irovi{\'{c}}, Duško},
    number = {7},
    pages = {916--921},
    volume = {71},
    doi = {10.7546/CRABS.2018.07.07},
    issn = {13101331},
    keywords = {Canis aureus moreoticus, Developmental stability, European golden jackal, Fluctuating asymmetry, Non-metric characters}
}

@article{Shi2011DietApidae,
    title = {{Diet and cell size both affect queen-worker differentiation through DNA methylation in honey bees (Apis mellifera, Apidae)}},
    year = {2011},
    journal = {PLoS One},
    author = {Shi, Y Y and Huang, Z Y and Zeng, Z J and Wang, Z L and Wu, X B and Yan, W Y},
    number = {4},
    pages = {e18808},
    volume = {6},
    url = {http://www.ncbi.nlm.nih.gov/entrez/query.fcgi?cmd=Retrieve&db=PubMed&dopt=Citation&list_uids=21541319},
    isbn = {1932-6203 (Electronic){\{}{\textbackslash}textbackslash{\}}r1932-6203 (Linking)},
    doi = {10.1371/journal.pone.0018808},
    issn = {1932-6203},
    pmid = {21541319},
    keywords = {*Cell Size, *Diet, *Hierarchy, *Honey, Animals, Bees/*cytology/*genetics, CpG Islands/genetics, DNA Methylation/*genetics, Exons/genetics, Feeding Behavior/physiology, Larva/cytology, Microtubule-Associated Proteins/metabolism, Social}
}

@article{Riddell2014DifferentialSpecificity.,
    title = {{Differential gene expression and alternative splicing in insect immune specificity.}},
    year = {2014},
    journal = {BMC genomics},
    author = {Riddell, Carolyn E and Lobaton Garces, Juan D and Adams, Sally and Barribeau, Seth M and Twell, David and Mallon, Eamonn B},
    number = {1},
    pages = {1031},
    volume = {15},
    url = {http://www.biomedcentral.com/1471-2164/15/1031},
    isbn = {1471-2164 (Electronic) 1471-2164 (Linking)},
    doi = {10.1186/1471-2164-15-1031},
    issn = {1471-2164},
    pmid = {25431190},
    keywords = {Alternative Splicing, Animals, Cluster Analysis, Computational Biology, Crithidia, Gene Expression Profiling, Gene Expression Regulation, Genotype, Host-Parasite Interactions, Host-Parasite Interactions: genetics, Host-Parasite Interactions: immunology, Immunity, Immunity: genetics, Insects, Insects: genetics, Insects: immunology, Insects: parasitology, Serine Proteases, Serine Proteases: genetics, Time Factors}
}

@article{Sumner2006DifferentialCanadensis.,
    title = {{Differential gene expression and phenotypic plasticity in behavioural castes of the primitively eusocial wasp, Polistes canadensis.}},
    year = {2006},
    journal = {Proceedings. Biological sciences / The Royal Society},
    author = {Sumner, Seirian and Pereboom, Jeffrey J M and Jordan, William C},
    number = {1582},
    pages = {19--26},
    volume = {273},
    url = {http://rspb.royalsocietypublishing.org/content/273/1582/19.long},
    isbn = {0962-8452 (Print)},
    doi = {10.1098/rspb.2005.3291},
    issn = {0962-8452},
    pmid = {16519229},
    keywords = {Adaptation, Animals, Female, Gene Expression Profiling, Gene Expression Regulation, Genes, Genome, Hierarchy, Insect, Life Cycle Stages, Phenotype, Physiological, Reproduction, Social, Social Behavior, Wasps, Wasps: classification, Wasps: genetics}
}

@article{Wedd2016DifferentiallyMellifera,
    title = {{Differentially methylated obligatory epialleles modulate context-dependent LAM gene expression in the honeybee \textit{Apis mellifera}}},
    year = {2016},
    journal = {Epigenetics},
    author = {Wedd, Laura and Kucharski, Robert and Maleszka, Ryszard},
    number = {1},
    pages = {1--10},
    volume = {11},
    isbn = {1559-2308 (Electronic){\{}{\textbackslash}textbackslash{\}}r1559-2294 (Linking)},
    doi = {10.1080/15592294.2015.1107695},
    issn = {15592308},
    pmid = {26507253},
    keywords = {DNA methylation, gene regulation, obligatory epialleles, sequence variants, social insect}
}

@article{Vandegehuchte2010DirectMethylation,
    title = {{Direct and transgenerational impact on Daphnia magna of chemicals with a known effect on DNA methylation}},
    year = {2010},
    journal = {Comparative Biochemistry and Physiology - C Toxicology and Pharmacology},
    author = {Vandegehuchte, Michiel B and Lemi{\`{e}}re, Filip and Vanhaecke, Lynn and Vanden Berghe, Wim and Janssen, Colin R},
    number = {3},
    pages = {278--285},
    volume = {151},
    publisher = {Elsevier Inc.},
    url = {http://dx.doi.org/10.1016/j.cbpc.2009.11.007},
    doi = {10.1016/j.cbpc.2009.11.007},
    issn = {15320456},
    keywords = {2′-deoxy-5-azacytidine, 5-azacytidine, Biochanin A, Ecotoxicology, Epigenetics, Genistein, Inheritance, Vinclozolin}
}

@article{Gjuvsland2016DisentanglingAdaptation,
    title = {{Disentangling genetic and epigenetic determinants of ultrafast adaptation}},
    year = {2016},
    journal = {Molecular Systems Biology},
    author = {Gjuvsland, Arne B and Z{\"{o}}rg{\"{o}}, Enikö and Samy, Jeevan K A and Stenberg, Simon and Demirsoy, Ibrahim H and Roque, Francisco and Maciaszczyk‐Dziubinska, Ewa and Migocka, Magdalena and Alonso‐Perez, Elisa and Zackrisson, Martin and Wysocki, Robert and Tam{\'{a}}s, Markus J and Jonassen, Inge and Omholt, Stig W and Warringer, Jonas},
    number = {12},
    pages = {892},
    volume = {12},
    url = {http://msb.embopress.org/lookup/doi/10.15252/msb.20166951},
    doi = {10.15252/msb.20166951},
    issn = {1744-4292},
    pmid = {27979908},
    keywords = {15252, 2016, 20166951, accepted 16 november 2016, adaptation, doi 10, epigenetics, evolution, genome-scale, integrative biology, modelling, msb, population genetics, received 15 march 2016, revised 11 november, subject categories evolution}
}

@article{Beygo2019DisruptionEstablishment,
    title = {{Disruption of KCNQ1 prevents methylation of the ICR2 and supports the hypothesis that its transcription is necessary for imprint establishment}},
    year = {2019},
    journal = {European Journal of Human Genetics},
    author = {Beygo, Jasmin and B{\"{u}}rger, Joachim and Strom, Tim M and Kaya, Sabine and Buiting, Karin},
    publisher = {Springer US},
    url = {http://www.nature.com/articles/s41431-019-0365-x},
    doi = {10.1038/s41431-019-0365-x},
    issn = {1018-4813}
}

@article{Charalambous2003DisruptionMechanism,
    title = {{Disruption of the imprinted Grb10 gene leads to disproportionate overgrowth by an Igf2-independent mechanism}},
    year = {2003},
    journal = {Proceedings of the National Academy of Sciences},
    author = {Charalambous, Marika and Smith, Florentia M and Bennett, William R and Crew, Tracey E and Mackenzie, Francesca and Ward, Andrew},
    number = {14},
    pages = {8292--8297},
    volume = {100},
    doi = {10.1073/pnas.1532175100},
    issn = {0027-8424}
}

@article{Jiang2017DissectionCattle,
    title = {{Dissection of additive, dominance, and imprinting effects for production and reproduction traits in Holstein cattle}},
    year = {2017},
    journal = {BMC Genomics},
    author = {Jiang, Jicai and Shen, Botong and O’Connell, Jeffrey R and VanRaden, Paul M and Cole, John B and Ma, Li},
    number = {1},
    pages = {425},
    volume = {18},
    url = {http://bmcgenomics.biomedcentral.com/articles/10.1186/s12864-017-3821-4},
    doi = {10.1186/s12864-017-3821-4},
    issn = {1471-2164},
    keywords = {additive, cattle, dairy traits, dominance, imprinting, qtl, variance decomposition}
}

@article{Marrugo-Negrete2008DistributionColombia,
    title = {{Distribution of mercury in several environmental compartments in an aquatic ecosystem impacted by gold mining in northern Colombia}},
    year = {2008},
    journal = {Archives of Environmental Contamination and Toxicology},
    author = {Marrugo-Negrete, Jose and Benitez, Luis Norberto and Olivero-Verbel, Jesús},
    number = {2},
    pages = {305--316},
    volume = {55},
    isbn = {00904341 (ISSN)},
    doi = {10.1007/s00244-007-9129-7},
    issn = {00904341},
    pmid = {18250950}
}

@article{Pyke2016DistributionsPDF,
    title = {{distributions of bumble bees and the plants they visit Submission PDF}},
    year = {2016},
    author = {Pyke, Authors Graham H and Thomson, James D and Inouye, David W and Miller, Timothy J},
    number = {1},
    pages = {1--19},
    volume = {I},
    doi = {10.1002/ecs2.1267},
    issn = {2150-8925},
    keywords = {altitudinal transect, asynchrony, bombus, bumble bee, community ecology, elevation, flowering}
}

@article{DESPOSITO2012DiversityMarkers,
    title = {{Diversity of Posidonia Oceanica Along a Depth Gradient Using Neutral and Selective/Non Neutral Microsatellites Markers}},
    year = {2012},
    journal = {Biol. Mar. Mediterr},
    author = {D'ESPOSITO, D and DATTOLO, E},
    pages = {45--48},
    volume = {19},
    url = {http://www.sibm.it/PDF ATTI/PDF CAMEROTA/Pagine 45-48.pdf}
}

@article{Rasmussen2016DNARates,
    title = {{DNA base modifications in honey bee and fruit fly genomes suggest an active demethylation machinery with species- and tissue-specific turnover rates}},
    year = {2016},
    journal = {Biochemistry and Biophysics Reports},
    author = {Rasmussen, Erik M K and V{\aa}gb{\o}, Cathrine B and M{\"{u}}nch, Daniel and Krokan, Hans E and Klungland, Arne and Amdam, Gro V and Dahl, John Arne},
    publisher = {Elsevier},
    url = {http://linkinghub.elsevier.com/retrieve/pii/S2405580816300176},
    doi = {10.1016/j.bbrep.2016.02.011},
    issn = {24055808},
    keywords = {5-hydroxymethylcytosine, Honey bee, demethylation, fruit fly}
}

@article{Brena2009DNAMethylation,
    title = {{DNA Methylation}},
    year = {2009},
    author = {Brena, Romulo Martin and Plass, Christoph},
    pages = {257--269},
    volume = {507},
    url = {http://www.springerlink.com/index/10.1007/978-1-59745-522-0},
    isbn = {978-1-934115-61-9},
    doi = {10.1007/978-1-59745-522-0},
    issn = {15378276},
    pmid = {1000000221},
    arxivId = {NIHMS150003},
    keywords = {2100 bioanalyzer, bio-cobra, dna methylation, dynamic range, electrofluidics chips, inhibitor, quantification}
}

@article{Ashander2016DNAHoneybees,
    title = {{DNA Methylation Adjusts the Specificity of Memories Depending on the Learning Context and Promotes Relearning in Honeybees}},
    year = {2016},
    author = {Ashander, Jaime and Chevin, Luis-miguel and Baskett, Marissa L and Biergans, Stephanie D and Claudianos, Charles and Reinhard, Judith and Galizia, C G},
    number = {September},
    pages = {1--11},
    volume = {9},
    doi = {10.3389/fnmol.2016.00082},
    arxivId = {arXiv:1609.06763v1},
    keywords = {DNA methylation, DNA methyltransferases, dna methylation, dna methyltransferases, epigenetics, generalization, honey bee, memory formation, memory specificity, relearning}
}

@article{Tost2007DNAPyrosequencing.,
    title = {{DNA methylation analysis by pyrosequencing.}},
    year = {2007},
    journal = {Nature protocols},
    author = {Tost, Jörg and Gut, Ivo G},
    number = {9},
    pages = {2265--2275},
    volume = {2},
    url = {http://www.ncbi.nlm.nih.gov/pubmed/17853883},
    isbn = {1750-2799 (Electronic)},
    doi = {10.1038/nprot.2007.314},
    issn = {1750-2799},
    pmid = {17853883},
    keywords = {Adaptor Proteins, Base Composition, CpG Islands, DNA, DNA Methylation, DNA: methods, Genomic Imprinting, Humans, Nuclear Proteins, Nuclear Proteins: chemistry, Nuclear Proteins: metabolism, Polymerase Chain Reaction, Sequence Analysis, Signal Transducing, Signal Transducing: chemistry, Signal Transducing: metabolism, Sulfites, Sulfites: chemistry}
}

@article{Kurdyukov2016DNAMethod,
    title = {{DNA Methylation Analysis: Choosing the Right Method}},
    year = {2016},
    journal = {Biology},
    author = {Kurdyukov, Sergey and Bullock, Martyn},
    number = {1},
    pages = {3},
    volume = {5},
    url = {http://www.mdpi.com/2079-7737/5/1/3},
    isbn = {2079-7737 (Linking)},
    doi = {10.3390/biology5010003},
    issn = {2079-7737},
    pmid = {26751487},
    keywords = {5-methylcytosine, CpG islands, DNA methylation, cpg islands, dna methylation, epigenetics, next generation, next generation sequencing}
}

@article{Edwards2017DNAMethyltransferases,
    title = {{DNA methylation and DNA methyltransferases}},
    year = {2017},
    journal = {Epigenetics and Chromatin},
    author = {Edwards, John R and Yarychkivska, Olya and Boulard, Mathieu and Bestor, Timothy H},
    number = {1},
    pages = {1--10},
    volume = {10},
    publisher = {BioMed Central},
    doi = {10.1186/s13072-017-0130-8},
    issn = {17568935},
    keywords = {DNA cytosine methylation, Epigenetics, Mammalian DNA methyltransferases, Methylation dynamics, Methylation-related human diseases}
}

@article{Satyaki2017,
    title = {{DNA methylation and imprinting in plants: machinery and mechanisms}},
    year = {2017},
    journal = {Critical Reviews in Biochemistry and Molecular Biology},
    author = {Satyaki, P. R.V. and Gehring, Mary},
    number = {2},
    pages = {163--175},
    volume = {52},
    isbn = {1549-7798 (Electronic)
1040-9238 (Linking)},
    doi = {10.1080/10409238.2017.1279119},
    issn = {15497798},
    pmid = {28118754},
    keywords = {DNA methylation, Gene imprinting, endosperm, plants, seeds}
}

@article{Satyaki2017b,
    title = {{DNA methylation and imprinting in plants: machinery and mechanisms}},
    year = {2017},
    journal = {Critical Reviews in Biochemistry and Molecular Biology},
    author = {Satyaki, P R V and Gehring, Mary},
    number = {2},
    pages = {163--175},
    volume = {52},
    isbn = {1549-7798 (Electronic) 1040-9238 (Linking)},
    doi = {10.1080/10409238.2017.1279119},
    issn = {15497798},
    pmid = {28118754},
    keywords = {DNA methylation, Gene imprinting, endosperm, plants, seeds}
}

@article{Marsh2014DNATcherniai,
    title = {{DNA methylation and temperature stress in an Antarctic polychaete, Spiophanes tcherniai}},
    year = {2014},
    journal = {Frontiers in Physiology},
    author = {Marsh, Adam G and Pasqualone, Annamarie A},
    number = {May},
    pages = {1--9},
    volume = {5 MAY},
    doi = {10.3389/fphys.2014.00173},
    issn = {1664042X},
    pmid = {24847277},
    keywords = {Antarctica, Cold acclimation, DNA methylation, Energy metabolism, Epigenetics, Polychaete}
}

@article{Munzbergova2018DNAClimate,
    title = {{DNA methylation as a possible mechanism affecting ability of natural populations to adapt to changing climate}},
    year = {2018},
    journal = {Oikos},
    author = {Munzbergova, Z and Latzel, V and Surinova, M and Hadincova, V},
    url = {https://onlinelibrary.wiley.com/doi/abs/10.1111/oik.05591?af=R},
    doi = {10.1111/oik.05591},
    issn = {00301299}
}

@article{Lockett2012DNABees,
    title = {{DNA methylation changes elicited by social stimuli in the brains of worker honey bees}},
    year = {2012},
    journal = {Genes, Brain and Behavior},
    author = {Lockett, G a. and Kucharski, R and Maleszka, R},
    number = {2},
    pages = {235--242},
    volume = {11},
    isbn = {1601-183X},
    doi = {10.1111/j.1601-183X.2011.00751.x},
    issn = {16011848},
    pmid = {22098706},
    keywords = {Apis mellifera, DNA methylation, Epigenetics, Social insect, Task polyethism}
}

@article{Pegoraro2016,
    title = {{DNA methylation changes induced by long and short photoperiods in <i>Nasonia</i>.}},
    year = {2016},
    journal = {Genome research},
    author = {Pegoraro, Mirko and Bafna, Akanksha and Davies, Nathaniel J and Shuker, David M and Tauber, Eran},
    number = {2},
    pages = {203--10},
    volume = {26},
    url = {http://genome.cshlp.org/content/early/2016/01/11/gr.196204.115.abstract},
    doi = {10.1101/gr.196204.115},
    issn = {1549-5469},
    pmid = {26672019}
}

@article{Pegoraro2016b,
    title = {{DNA methylation changes induced by long and short photoperiods in <i>Nasonia</i>.}},
    year = {2016},
    journal = {Genome research},
    author = {Pegoraro, Mirko and Bafna, Akanksha and Davies, Nathaniel J and Shuker, David M and Tauber, Eran},
    number = {2},
    pages = {203--210},
    volume = {26},
    url = {http://genome.cshlp.org/content/early/2016/01/11/gr.196204.115.abstract},
    doi = {10.1101/gr.196204.115},
    issn = {1549-5469},
    pmid = {26672019}
}

@article{Messerschmidt2014DNAEmbryos,
    title = {{DNA methylation dynamics during epigenetic reprogramming in the germline and preimplantation embryos}},
    year = {2014},
    journal = {Genes and Development},
    author = {Messerschmidt, Daniel M and Knowles, Barbara B and Solter, Davor},
    number = {8},
    pages = {812--828},
    volume = {28},
    doi = {10.1101/gad.234294.113},
    issn = {15495477},
    keywords = {DNA methylation, Development, Epigenetics, Reprogramming}
}

@article{Hackett2013DNACycle.,
    title = {{DNA methylation dynamics during the mammalian life cycle.}},
    year = {2013},
    journal = {Philosophical transactions of the Royal Society of London. Series B, Biological sciences},
    author = {Hackett, Jamie A and Surani, M Azim},
    number = {1609},
    pages = {20110328},
    volume = {368},
    url = {http://www.pubmedcentral.nih.gov/articlerender.fcgi?artid=3539357&tool=pmcentrez&rendertype=abstract},
    isbn = {1471-2970 (Electronic){\{}{\textbackslash}textbackslash{\}}r0962-8436 (Linking)},
    doi = {10.1098/rstb.2011.0328},
    issn = {1471-2970},
    pmid = {23166392},
    keywords = {5-Methylcytosine, 5-Methylcytosine: metabolism, Animals, Cellular Reprogramming, CpG Islands, DNA Methylation, Developmental, Embryo, Embryonic Development, Gametogenesis, Gene Expression Regulation, Genetic, Genetic Loci, Genomic Imprinting, Genomic Instability, Mammalian, Mammalian: cytology, Mammalian: embryology, Mammalian: metabolism, Mammals, Mammals: embryology, Mammals: genetics, Mammals: metabolism, Promoter Regions, Retroelements}
}

@article{Foret2012DNABees,
    title = {{DNA methylation dynamics, metabolic fluxes, gene splicing, and alternative phenotypes in honey bees}},
    year = {2012},
    journal = {Proceedings of the {\ldots}},
    author = {Foret, Sylvain and Kucharski, R and Pellegrini, M},
    number = {13},
    pages = {4968--4973},
    volume = {109},
    url = {http://www.pnas.org/content/109/13/4968.short%5Cnpapers3://publication/doi/10.1073/pnas.1202392109/-/DCSupplemental},
    isbn = {1091-6490 (Electronic){\{}{\textbackslash}textbackslash{\}}r0027-8424 (Linking)},
    doi = {10.1073/pnas.1202392109},
    issn = {0027-8424},
    pmid = {22416128}
}

@article{Heckwolf2019DNAPlasticity,
    title = {{DNA methylation facilitates local adaptation and adaptive transgenerational plasticity}},
    year = {2019},
    author = {Heckwolf, Melanie J and Meyer, Britta S and H{\"{a}}sler, Robert and H{\"{o}}ppner, Marc P},
    keywords = {dna methylation, epigenetics, gasterosteus aculeatus, local adaptation, phenotypic plasticity, reduced representation bisulfite sequencing, transgenerational acclimation}
}

@article{Zhang2018DNAGametogenesis,
    title = {{DNA methylation frequency and epigenetic variability of the Pacific oyster Crassostrea gigas in relation to the gametogenesis}},
    year = {2018},
    author = {Zhang, Xin and Li, Qi and Kong, Lingfeng and Yu, Hong},
    number = {0123456789},
    isbn = {1256201812},
    doi = {10.1007/s12562-018-1214-5},
    keywords = {epigenetic variation, female populations, gonad development, male populations}
}

@article{Dubin2015DNAAdaptation,
    title = {{DNA methylation in Arabidopsis has a genetic basis and shows evidence of local adaptation}},
    year = {2015},
    journal = {eLife},
    author = {Dubin, Manu J and Zhang, Pei and Meng, Dazhe and Remigereau, Marie Stanislas and Osborne, Edward J and Casale, Francesco Paolo and Drewe, Philipp and Kahles, André and Jean, Geraldine and Vilhj{\'{a}}lmsson, Bjarni and Jagoda, Joanna and Irez, Selen and Voronin, Viktor and Song, Qiang and Long, Quan and R{\"{a}}tsch, Gunnar and Stegle, Oliver and Clark, Richard M and Nordborg, Magnus},
    number = {MAY},
    pages = {1--23},
    volume = {4},
    doi = {10.7554/eLife.05255},
    issn = {2050084X}
}

@article{Glastad2011DNAEra,
    title = {{DNA methylation in insects: On the brink of the epigenomic era}},
    year = {2011},
    journal = {Insect Molecular Biology},
    author = {Glastad, K M and Hunt, B G and Yi, S V and Goodisman, M A D},
    number = {5},
    pages = {553--565},
    volume = {20},
    doi = {10.1111/j.1365-2583.2011.01092.x},
    issn = {09621075},
    pmid = {21699596},
    keywords = {DNA methylation, comparative genomics, epigenetics}
}

@article{Yan2015DNALongevity,
    title = {{DNA Methylation in Social Insects: How Epigenetics Can Control Behavior and Longevity}},
    year = {2015},
    journal = {Annual Review of Entomology},
    author = {Yan, Hua and Bonasio, Roberto and Simola, Daniel F and Liebig, Jürgen and Berger, Shelley L and Reinberg, Danny},
    number = {1},
    pages = {435--452},
    volume = {60},
    url = {http://www.annualreviews.org/doi/abs/10.1146/annurev-ento-010814-020803},
    isbn = {1545-4487 (Electronic) 0066-4170 (Linking)},
    doi = {10.1146/annurev-ento-010814-020803},
    issn = {0066-4170},
    pmid = {25341091},
    keywords = {alternative, environment, gene body methylation, plasticity, transcription}
}

@article{Elango2009DNAMellifera.,
    title = {{DNA methylation is widespread and associated with differential gene expression in castes of the honeybee, \textit{Apis mellifera}.}},
    year = {2009},
    journal = {Proceedings of the National Academy of Sciences of the United States of America},
    author = {Elango, Navin and Hunt, Brendan G and Goodisman, Michael a D and Yi, Soojin V},
    number = {27},
    pages = {11206--11211},
    volume = {106},
    url = {http://www.pnas.org/content/106/27/11206},
    isbn = {1091-6490 (Electronic){\{}{\textbackslash}textbackslash{\}}n0027-8424 (Linking)},
    doi = {10.1073/pnas.0900301106},
    issn = {1091-6490},
    pmid = {19556545},
    keywords = {Animals, Bees, Bees: genetics, Bias (Epidemiology), CpG Islands, CpG Islands: genetics, DNA Methylation, DNA Methylation: genetics, Gene Expression Regulation, Genes, Hierarchy, Insect, Nucleotides, Nucleotides: genetics, Social}
}

@article{Kohno2016L.b,
    title = {{ Production of Knockout Mutants by CRISPR/Cas9 in the European Honeybee, Apis mellifera L. }},
    year = {2016},
    journal = {Zoological Science},
    author = {Kohno, Hiroki and Suenami, Shota and Takeuchi, Hideaki and Sasaki, Tetsuhiko and Kubo, Takeo},
    number = {5},
    pages = {505--512},
    volume = {33},
    doi = {10.2108/zs160043},
    issn = {0289-0003},
    keywords = {apiology, cas9, crispr, genome editing, honeybee, knockout, mrjp1}
}

@article{Limburg2002AncientDatabase.b,
    title = {{'Ancient' DNA in the resting egg bank of a microcrustacean can serve as a palaeolimnological database.}},
    year = {2002},
    journal = {Proceedings. Biological sciences / The Royal Society},
    author = {Limburg, Petra a and Weider, Lawrence J},
    number = {1488},
    pages = {281--287},
    volume = {269},
    isbn = {0962-8452},
    doi = {10.1098/rspb.2001.1868},
    issn = {0962-8452},
    pmid = {11839197},
    keywords = {dna, egg banks, microsatellites, palaeolimnology, polymerase chain reaction}
}

@article{Karsten123d,
    title = {{1,2,3 ;}},
    author = {Karsten, B and Winnie, E},
    doi = {10.1111/evo.12998.This},
    keywords = {assortative mating, habitat choice, local adaptation, magic trait, matching, natal habitat preference, phenotypic plasticity}
}

@article{Woman20161.12d,
    title = {{1. [1][2]}},
    year = {2016},
    author = {Woman, Tokyo and Uni-, Christian},
    number = {19},
    pages = {1--7},
    volume = {2016}
}

@misc{1992Nat..pdfb,
    title = {{1992 - Riessen (Am. Nat.).pdf}}
}

@article{Dover20112010Lepidopterab,
    title = {{2010 and beyond for Lepidoptera}},
    year = {2011},
    journal = {Journal of Insect Conservation},
    author = {Dover, J. W. and Warren, M. S. and Shreeve, T. G.},
    number = {1},
    pages = {1--3},
    volume = {15},
    doi = {10.1007/s10841-010-9368-1},
    issn = {1366638X}
}

@article{Tqfdjgjd3BQJEPGb,
    title = {{3BQJE BOE RVBOUJUBUJWF NFUIPE PG}},
    author = {Tqfdjgjd, Bmmfmf and Bobmztjt, Nfuizmbujpo and Zboh, V J and Zvo, J O and Jibfmb, X B O and Ohmft, Bnqbo and Opwfm, Eftdsjcf B and Nfuipe, Sbqje and Rvboujubuf, U P and Tqfdjgjd, Bmmfmf and Cbtfe, Nfuizmbujpo and Uif, P O and Pg, Dpncjobujpo and Boe, Cjtvmgjuf and Jt, Fyqsfttjpo and Jo, Dpnnpo}
}

@article{Christman20025-AzacytidineTherapyb,
    title = {{5-Azacytidine and 5-aza-2′-deoxycytidine as inhibitors of DNA methylation: Mechanistic studies and their implications for cancer therapy}},
    year = {2002},
    journal = {Oncogene},
    author = {Christman, Judith K.},
    number = {35 REV. ISS. 3},
    pages = {5483--5495},
    volume = {21},
    doi = {10.1038/sj.onc.1205699},
    issn = {09509232},
    keywords = {5-azacytidine, Cancer, DNA methylation, DNA methyltransferase}
}

@article{Mcafee2019iFeminizeriSexesc,
    title = {{<i>Feminizer<{\textbackslash}i> and <i>doublesex<{\textbackslash}i> knock-outs cause honey bees to switch sexes}},
    year = {2019},
    journal = {PLoS Biology},
    author = {Mcafee, Alison and Pettis, Jeffery S and Tarpy, David R and Foster, Leonard J},
    number = {5},
    pages = {e3000256},
    volume = {17},
    isbn = {1111111111}
}

@article{Morison1998AAnimalsb,
    title = {{A catalogue of imprinted genes and parent-of-origin effects in humans and animals}},
    year = {1998},
    journal = {Human Molecular Genetics},
    author = {Morison, Ian M. and Reeve, Anthony E.},
    number = {10},
    pages = {1599--1609},
    volume = {7},
    isbn = {0964-6906 (Print){\textbackslash}r0964-6906 (Linking)},
    doi = {10.1093/hmg/7.10.1599},
    issn = {09646906},
    pmid = {9735381}
}

@article{Morison2005AImprintingb,
    title = {{A census of mammalian imprinting}},
    year = {2005},
    journal = {Trends in Genetics},
    author = {Morison, Ian M. and Ramsay, Joshua P. and Spencer, Hamish G.},
    number = {8},
    pages = {457--465},
    volume = {21},
    doi = {10.1016/j.tig.2005.06.008},
    issn = {01689525}
}

@article{Maebe2016ABumblebeesb,
    title = {{A century of temporal stability of genetic diversity in wild bumblebees}},
    year = {2016},
    journal = {Scientific Reports},
    author = {Maebe, Kevin and Meeus, Ivan and Vray, Sarah and Claeys, Thomas and Dekoninck, Wouter and Boev{\'{e}}, Jean-Luc and Rasmont, Pierre and Smagghe, Guy and Luikart, G. and Ellegren, H. and Galtier, N. and Frankham, R. and Bradshaw, C. J. A. and Brook, B. W. and Frankham, R. and Zayed, A. and Habel, J. C. and Estoup, A. and Tailliez, C. and Cornuet, J. M. and Solignac, M. and Schmid-Hempel, R. and Schmid-Hempel, P. and Barker, J. S. F. and Wandeler, P. and Hoeck, P. E. A. and Keller, L. F. and Casas–Marce, M. and Griffith, A. M. and Koizumi, I. and Bright, D. and Stevens, J. R. and Hoeck, P. E. A. and Bollmer, J. L. and Parker, P. G. and Keller, L. F. and Athrey, G. and Lindsay, D. L. and Lance, R. F. and Leberg, P. L. and Tessier, N. and Bernatche, L. and Wright, J. M. and Hoffman, E. A. and Schueler, F. W. and Blouin, M. S. and Husemann, M. and Nguyen, R. and Ding, B. and Danley, P. D. and Klein, A. M. and Lozier, J. D. and Strange, J. P. and Stewart, I. J. and Cameron, S. A. and Maebe, K. and Cameron, S. A. and Reemer, M. and Kleijn, D. and Raaijmakers, I. P. and Loon, A. J. Van and Carvalheiro, L. G. and Potts, S. G. and Goulson, D. and Lye, G. C. and Darvill, B. and Charman, T. G. and Sears, J. and Green, R. E. and Bourke, A. F. G. and Potts, S. G. and Vanbergen, A. J. and Rasmont, P. and Kaplan, J. O. and Krumhardt, K. M. and Zimmermann, N. and Biesmeijer, J. C. and Whitehorn, P. R. and Whitehorn, P. R. and Rasmont, P. and Rasmont, P. and Bruneau, E. and Rasmont, P. and Mersch, P. and Ugelvig, L. V. and Nielsen, P. S. and Boomsma, J. J. and Nash, D. R. and Habel, J. C. and Smith, T. and Romiguier, J. and Cameron, S. A. and Hines, H. M. and Williams, P. H. and Bates, D. and Maechler, M. and Bolker, B. and Walker, S. and Estoup, A. and Scholl, A. and Pouvreau, A. and Solignac, M. and Reber-Funk, C. and Schmid-Hempel, R. and Schmid-Hempel, P. and Stolle, E. and Wang, J. L. and Ashley, M. V. and Goudet, J. and Peakall, R. and Smouse, F. and Oosterhout, C. Van and Hutchinson, W. F. and Wills, D. P. M. and Shipley, P. and Kalinowski, S. T. and Nei, M. and Darvill, B. and Goulson, D. and Wang, J. and Whitlock, M. C. and Gilbert, K. J. and Whitlock, M. V.},
    number = {August},
    pages = {38289},
    volume = {6},
    publisher = {Nature Publishing Group},
    url = {http://www.nature.com/articles/srep38289},
    doi = {10.1038/srep38289},
    issn = {2045-2322}
}

@article{Zou2009AGenomeb,
    title = {{A comparative analysis of serpin genes in the silkworm genome}},
    year = {2009},
    journal = {Genomics},
    author = {Zou, Zhen and Picheng, Zhao and Weng, Hua and Mita, Kazuei and Jiang, Haobo},
    number = {4},
    pages = {367--375},
    volume = {93},
    publisher = {Elsevier Inc.},
    url = {http://dx.doi.org/10.1016/j.ygeno.2008.12.010},
    doi = {10.1016/j.ygeno.2008.12.010},
    issn = {08887543},
    keywords = {Bombyx mori, Hemolymph protein, Insect immunity, Melanization, Serine protease inhibitor, Sp{\"{a}}tzle processing}
}

@article{Baird1991AStraus.b,
    title = {{A comparative study of genotype sensitivity to acute toxic stress using clones of Daphnia magna straus.}},
    year = {1991},
    journal = {Ecotoxicology and Environmental Safety},
    author = {Baird, D. J. and Barber, I and Bradley, M and Soares, A. M. V. M. and Calow, P.},
    pages = {257--265},
    volume = {21},
    url = {http://linkinghub.elsevier.com/retrieve/pii/014765139190064V},
    isbn = {0147-6513},
    doi = {10.1016/0147-6513(91)90064-V},
    issn = {01476513},
    pmid = {1868782}
}

@article{He2017ARNA-Seqb,
    title = {{A comparison of honeybee ( <i>Apis mellifera</i> ) queen, worker and drone larvae by RNA-Seq}},
    year = {2017},
    journal = {Insect Science},
    author = {He, Xu-Jiang and Jiang, Wu-Jun and Zhou, Mi and Barron, Andrew B. and Zeng, Zhi-Jiang},
    url = {http://doi.wiley.com/10.1111/1744-7917.12557},
    doi = {10.1111/1744-7917.12557},
    issn = {16729609}
}

@article{Zheng2016AMethylationb,
    title = {{A computational method for studying the relation between alternative splicing and DNA methylation}},
    year = {2016},
    journal = {Nucleic Acids Research},
    author = {Zheng, Zejun and Wei, Xiaona and Hildebrandt, Andreas and Schmidt, Bertil},
    number = {2},
    pages = {e19},
    volume = {44},
    doi = {10.1093/nar/gkv906},
    issn = {13624962},
    pmid = {26365234}
}

@article{Urban2012APerspectiveb,
    title = {{A crucial step toward realism: responses to climate change from an evolving metacommunity perspective}},
    year = {2012},
    journal = {Evolutionary Applications},
    author = {Urban, Mark C. and De Meester, Luc and Vellend, Mark and Stoks, Robby and Vanoverbeke, Joost},
    number = {2},
    pages = {154--167},
    volume = {5},
    url = {http://doi.wiley.com/10.1111/j.1752-4571.2011.00208.x},
    doi = {10.1111/j.1752-4571.2011.00208.x},
    issn = {17524571},
    keywords = {climate change, community ecology, contemporary evolution, species interactions}
}

@article{Mao2015ABees.b,
    title = {{A dietary phytochemical alters caste-associated gene expression in honey bees.}},
    year = {2015},
    journal = {Science advances},
    author = {Mao, Wenfu and Schuler, Mary A and Berenbaum, May R},
    number = {7},
    pages = {e1500795},
    volume = {1},
    url = {http://www.pubmedcentral.nih.gov/articlerender.fcgi?artid=4643792&tool=pmcentrez&rendertype=abstract},
    isbn = {2375-2548},
    doi = {10.1126/sciadv.1500795},
    issn = {2375-2548},
    pmid = {26601244}
}

@article{Singer2015AExpressionb,
    title = {{A diverse epigenetic landscape at human exons with implication for expression}},
    year = {2015},
    journal = {Nucleic Acids Research},
    author = {Singer, Meromit and Kosti, Idit and Pachter, Lior and Mandel-Gutfreund, Yael},
    number = {7},
    pages = {3498--3508},
    volume = {43},
    isbn = {0305-1048},
    doi = {10.1093/nar/gkv153},
    issn = {13624962},
    pmid = {25765649}
}

@article{Juchem2012ACowsb,
    title = {{A fat based rumen protection technology post-ruminally delivers a B vitamin complex to impact performance of multiparous Holstein cows}},
    year = {2012},
    journal = {Animal Feed Science and Technology},
    author = {Juchem, Sérgio O. and Robinson, P. H. and Evans, Essi},
    number = {1-2},
    pages = {68--78},
    volume = {174},
    publisher = {Elsevier B.V.},
    url = {http://dx.doi.org/10.1016/j.anifeedsci.2012.03.004},
    isbn = {0377-8401},
    doi = {10.1016/j.anifeedsci.2012.03.004},
    issn = {03778401},
    keywords = {B 12, Biotin, Conception, Culling, Folic acid, Pantothenic acid, Pregnancy, Pyridoxine}
}

@article{Ekblom2014AAnnotationb,
    title = {{A field guide to whole-genome sequencing, assembly and annotation}},
    year = {2014},
    journal = {Evolutionary Applications},
    author = {Ekblom, Robert and Wolf, Jochen B W},
    number = {9},
    pages = {1026--1042},
    volume = {7},
    isbn = {1752-4571},
    doi = {10.1111/eva.12178},
    issn = {17524571},
    pmid = {25553065},
    keywords = {Bioinformatics, Conservation genomics, Genome assembly, Next generation sequencing, Vertebrates, Whole??-??genome sequencing}
}

@article{Lea2015ADatab,
    title = {{A Flexible, Efficient Binomial Mixed Model for Identifying Differential DNA Methylation in Bisulfite Sequencing Data}},
    year = {2015},
    journal = {PLoS Genetics},
    author = {Lea, Amanda J. and Tung, Jenny and Zhou, Xiang},
    number = {11},
    pages = {1--62},
    volume = {11},
    doi = {10.1371/journal.pgen.1005650},
    issn = {15537404},
    pmid = {26599596}
}

@article{Hoffmann2015AManagementb,
    title = {{A framework for incorporating evolutionary genomics into biodiversity conservation and management}},
    year = {2015},
    journal = {Climate Change Responses},
    author = {Hoffmann, Ary and Griffin, Philippa and Dillon, Shannon and Catullo, Renee and Rane, Rahul and Byrne, Margaret and Jordan, Rebecca and Oakeshott, John and Weeks, Andrew and Joseph, Leo and Lockhart, Peter and Borevitz, Justin and Sgr{\`{o}}, Carla},
    number = {1},
    pages = {1},
    volume = {2},
    url = {http://climatechangeresponses.biomedcentral.com/articles/},
    isbn = {4066501400},
    doi = {10.1186/s40665-014-0009-x},
    issn = {2053-7565},
    keywords = {1, Evolutionary adaptation,Plasticity,Decision framew, about current and accelerating, biodiversity, climate change, climate change threats to, decision framework, even if, evolutionary adaptation, genomics, management, picture, plasticity, provides a very clear, the latest ipcc report}
}

@article{Shorter2012ABeeb,
    title = {{A genetic analysis of the stinging and guarding behaviors of the honey bee}},
    year = {2012},
    journal = {Behavior Genetics},
    author = {Shorter, John R. and Arechavaleta-Velasco, Miguel and Robles-Rios, Carlos and Hunt, Greg J.},
    number = {4},
    pages = {663--674},
    volume = {42},
    isbn = {1573-3297 (Electronic){\textbackslash}r0001-8244 (Linking)},
    doi = {10.1007/s10519-012-9530-5},
    issn = {00018244},
    pmid = {22327626},
    keywords = {Defensive behavior, Guarding behavior, Quantitative trait loci mapping, Shock-response assay}
}

@article{Matsuura2018AFateb,
    title = {{A Genomic Imprinting Model of Termite Caste Determination: Not Genetic but Epigenetic Inheritance Influences Offspring Caste Fate}},
    year = {2018},
    journal = {The American Naturalist},
    author = {Matsuura, Kenji and Mizumoto, Nobuaki and Kobayashi, Kazuya and Nozaki, Tomonari and Fujita, Tadahide and Yashiro, Toshihisa and Fuchikawa, Taro and Mitaka, Yuki and Vargo, Edward L.},
    number = {6},
    volume = {191},
    url = {http://www.journals.uchicago.edu/doi/10.1086/697238},
    doi = {10.1086/697238},
    issn = {0003-0147},
    pmid = {29750562},
    keywords = {caste differentiation, epigenetic inheritance, genome imprinting, reproductive division of labor, social insect}
}

@article{G2003ASystemsb,
    title = {{A globally coherent fingerprint of climate change impacts across natural systems}},
    year = {2003},
    journal = {Nature},
    author = {G, Yohe},
    number = {6918},
    pages = {37},
    volume = {421},
    issn = {0028-0836}
}

@article{Wolf2006AImprintingb,
    title = {{A maternal-offspring coadaptation theory for the evolution of genomic imprinting}},
    year = {2006},
    journal = {PLoS Biology},
    author = {Wolf, Jason B. and Hager, Reinmar},
    number = {12},
    pages = {2238--2243},
    volume = {4},
    isbn = {1545-7885 (Electronic){\textbackslash}r1544-9173 (Linking)},
    doi = {10.1371/journal.pbio.0040380},
    issn = {15457885},
    pmid = {17105351}
}

@article{Sha2008AImprinting.b,
    title = {{A mechanistic view of genomic imprinting.}},
    year = {2008},
    journal = {Annual review of genomics and human genetics},
    author = {Sha, Ky},
    pages = {197--216},
    volume = {9},
    isbn = {1527-8204},
    doi = {10.1146/annurev.genom.122007.110031},
    issn = {1527-8204},
    pmid = {18767963},
    keywords = {c, chromatin, elegans, epigenetics}
}

@article{Frisch2014ADaphniab,
    title = {{A millennial-scale chronicle of evolutionary responses to cultural eutrophication in Daphnia}},
    year = {2014},
    journal = {Ecology Letters},
    author = {Frisch, Dagmar and Morton, Philip K. and Chowdhury, Priyanka Roy and Culver, Billy W. and Colbourne, John K. and Weider, Lawrence J. and Jeyasingh, Punidan D.},
    number = {3},
    pages = {360--368},
    volume = {17},
    doi = {10.1111/ele.12237},
    issn = {14610248},
    keywords = {Environmental change, Nutritional physiology, Phosphorus, Population genetic structure, Resurrection ecology}
}

@article{Sumner2018ASocietiesc,
    title = {{A molecular concept of caste in insect societies}},
    year = {2018},
    journal = {Current Opinion in Insect Science},
    author = {Sumner, Seirian and Bell, Emily and Taylor, Daisy},
    pages = {42--50},
    volume = {25},
    publisher = {Elsevier Inc},
    url = {http://dx.doi.org/10.1016/j.cois.2017.11.010},
    doi = {10.1016/j.cois.2017.11.010},
    issn = {22145753}
}

@article{Sumner2018ASocietiesd,
    title = {{A molecular concept of caste in insect societies}},
    year = {2018},
    journal = {Current Opinion in Insect Science},
    author = {Sumner, Seirian and Bell, Emily and Taylor, Daisy},
    pages = {42--50},
    volume = {25},
    publisher = {Elsevier Inc.},
    url = {http://dx.doi.org/10.1016/j.cois.2017.11.010},
    doi = {10.1016/j.cois.2017.11.010},
    issn = {22145753}
}

@article{Murphy1997AAnnualism.b,
    title = {{A molecular phylogeny for aplocheiloid fishes (Atherinomorpha, Cyprinodontiformes): the role of vicariance and the origins of annualism.}},
    year = {1997},
    journal = {Molecular Biology and Evolution},
    author = {Murphy, W J and Collier, G E},
    number = {8},
    pages = {790--799},
    volume = {14},
    url = {http://eutils.ncbi.nlm.nih.gov/entrez/eutils/elink.fcgi?dbfrom=pubmed&id=9254916&retmode=ref&cmd=prlinks\npapers2://publication/uuid/EC4CBB96-1F42-4521-B583-FD51E26C0E44},
    isbn = {0737-4038},
    issn = {0737-4038},
    pmid = {9254916},
    keywords = {600 s, address for correspondence and, annual fishes, chondrial dna, college ave-, collier, cyprinodontiform, department, glen e, of biological sciences, reprints, the university of tulsa}
}

@article{Kerfoot1999APaleolimnologyb,
    title = {{A new approach to historical reconstruction : and Combining descriptive experimental paleolimnology}},
    year = {1999},
    journal = {Limnology},
    author = {Kerfoot, W Charles and Robbins, John A and Weider, Lawrence J and Robbins, A},
    number = {5},
    pages = {1232--1247},
    volume = {44}
}

@article{Blunk2016ADatab,
    title = {{A new model for parent-of-origin effect analyses applied to Brown Swiss cattle slaughterhouse data}},
    year = {2016},
    journal = {Animal},
    author = {Blunk, I. and Mayer, M. and Hamann, H. and Reinsch, N.},
    pages = {1--11},
    url = {http://www.journals.cambridge.org/abstract_S1751731116002391},
    doi = {10.1017/S1751731116002391},
    issn = {1751-7311},
    keywords = {beef trait, brown swiss cattle, epigenetics, imprinting variance, parent-of-origin effects}
}

@article{Oldroyd2014ASizeb,
    title = {{A parent-of-origin effect on honeybee worker ovary size}},
    year = {2014},
    journal = {Proceedings of the Royal Society B: Biological Sciences},
    author = {Oldroyd, Benjamin P. and Allsopp, Michael H. and Roth, Katherine M. and Remnant, Emily J. and Drewell, Robert A. and Beekman, Madeleine},
    number = {1775},
    pages = {20132388},
    volume = {281},
    url = {http://rspb.royalsocietypublishing.org/content/281/1775/20132388\nhttp://rspb.royalsocietypublishing.org/content/281/1775/20132388.abstract\nhttp://www.ncbi.nlm.nih.gov/pubmed/24285196},
    isbn = {1471-2954 (Electronic){\textbackslash}r0962-8452 (Linking)},
    doi = {10.1098/rspb.2013.2388},
    issn = {0962-8452, 1471-2954},
    pmid = {24285196}
}

@article{Blunk2017ASimmentalb,
    title = {{A parsimonious model for an analysis of parent-of-origin effects on beef traits in dual-purpose Simmental}},
    year = {2017},
    journal = {Advances in Animal Biosciences},
    author = {Blunk, I. and Mayer, M. and Hamann, H. and Reinsch, N.},
    number = {s1},
    pages = {s76-s78},
    volume = {8},
    url = {https://www.cambridge.org/core/product/identifier/S2040470017001765/type/journal_article},
    doi = {10.1017/S2040470017001765},
    issn = {2040-4700},
    keywords = {carcass trait, epigenetics, genomic imprinting, parent-of-origin effect, simmental}
}

@article{Ryan2017AMiceb,
    title = {{A paternal methyl donor-rich diet altered cognitive and neural functions in offspring mice}},
    year = {2017},
    journal = {Molecular Psychiatry},
    author = {Ryan, D P and Henzel, K S and Pearson, B L and Siwek, M E and Papazoglou, A and Guo, L and Paesler, K and Yu, M and M{\"{u}}ller, R and Xie, K and Schr{\"{o}}der, S and Becker, L and Garrett, L and H{\"{o}}lter, S M and Neff, F and R{\'{a}}cz, I and Rathkolb, B and Rozman, J and Ehninger, G and Klingenspor, M and Klopstock, T and Wolf, E and Wurst, W and Zimmer, A and Fuchs, H and Gailus-Durner, V and Hrab{\v{e}} de Angelis, M and Sidiropoulou, K and Weiergr{\"{a}}ber, M and Zhou, Y and Ehninger, D},
    number = {October 2016},
    pages = {1--11},
    url = {http://www.nature.com/doifinder/10.1038/mp.2017.53},
    doi = {10.1038/mp.2017.53},
    issn = {1359-4184}
}

@article{Epstein2012AVariationb,
    title = {{A permutation procedure to correct for confounders in case-control studies, including tests of rare variation}},
    year = {2012},
    journal = {American Journal of Human Genetics},
    author = {Epstein, Michael P. and Duncan, Richard and Jiang, Yunxuan and Conneely, Karen N. and Allen, Andrew S. and Satten, Glen A.},
    number = {2},
    pages = {215--223},
    volume = {91},
    isbn = {1537-6605 (Electronic){\textbackslash}r0002-9297 (Linking)},
    doi = {10.1016/j.ajhg.2012.06.004},
    issn = {00029297},
    pmid = {22818855}
}

@article{Beaudet2002AEvolutionb,
    title = {{A Rheostat Model for a Rapid and Reversible Form of Imprinting-Dependent Evolution}},
    year = {2002},
    journal = {The American Journal of Human Genetics},
    author = {Beaudet, Arthur L. and Jiang, Yong-hui},
    number = {6},
    pages = {1389--1397},
    volume = {70},
    doi = {10.1086/340969},
    issn = {00029297}
}

@article{Yahara2019AEvolutionb,
    title = {{A role for epigenetic adaption in evolution}},
    year = {2019},
    journal = {Genes to Cells},
    author = {Yahara, Ichiro},
    number = {May},
    pages = {gtc.12709},
    url = {https://onlinelibrary.wiley.com/doi/abs/10.1111/gtc.12709},
    doi = {10.1111/gtc.12709},
    issn = {1356-9597},
    keywords = {genetic assimilation, hsp90, phenotype selection, stress response}
}

@article{Kocher2015AExpressionb,
    title = {{A Search for Parent-of-Origin Effects on Honey Bee Gene Expression}},
    year = {2015},
    journal = {G3},
    author = {Kocher, Sarah D. and Tsuruda, Jennifer M. and Gibson, Joshua D. and Emore, Christine M. and Arechavaleta-Velasco, Miguel E. and Queller, David C. and Strassmann, Joan E. and Grozinger, Christina M. and Gribskov, Michael R. and San Miguel, Phillip and Westerman, Rick and Hunt, Greg J.},
    number = {August},
    pages = {1--25},
    volume = {5},
    url = {http://g3journal.org/cgi/doi/10.1534/g3.115.017814},
    isbn = {2160-1836 (Electronic){\textbackslash}r2160-1836 (Linking)},
    doi = {10.1534/g3.115.017814},
    issn = {2160-1836},
    pmid = {26048562}
}

@article{Kocher2015AExpressionc,
    title = {{A Search for Parent-of-Origin Effects on Honey Bee Gene Expression}},
    year = {2015},
    journal = {G3},
    author = {Kocher, Sarah D. and Tsuruda, Jennifer M. and Gibson, Joshua D. and Emore, Christine M. and Arechavaleta-Velasco, Miguel E. and Queller, David C. and Strassmann, Joan E. and Grozinger, Christina M. and Gribskov, Michael R. and San Miguel, Phillip and Westerman, Rick and Hunt, Greg J.},
    number = {8},
    pages = {1657--1662},
    volume = {5},
    url = {http://g3journal.org/cgi/doi/10.1534/g3.115.017814},
    isbn = {2160-1836 (Electronic){\textbackslash}r2160-1836 (Linking)},
    doi = {10.1534/g3.115.017814},
    issn = {2160-1836},
    pmid = {26048562}
}

@article{Wilfert2011AApidaeb,
    title = {{A second generation genetic map of the bumblebee Bombus terrestris (Linnaeus, 1758) reveals slow genome and chromosome evolution in the Apidae}},
    year = {2011},
    journal = {BMC Genomics},
    author = {Wilfert, Lena and Stolle, Eckart and Kube, Michael and Moritz, Robin FA and Reinhardt, Richard and Schmid-Hempel, Paul and Schmid-Hempel, Regula},
    number = {1},
    volume = {12},
    doi = {10.1186/1471-2164-12-48}
}

@article{Kupper2015ARuffb,
    title = {{A supergene determines highly divergent male reproductive morphs in the ruff}},
    year = {2015},
    journal = {Nature Publishing Group},
    author = {K{\"{u}}pper, Clemens and Stocks, Michael and Risse, Judith E and Remedios, Natalie and Farrell, Lindsay L and Mcrae, B and Morgan, Tawna C and Karlionova, Natalia and Pinchuk, Pavel and Verkuil, Yvonne I and Kitaysky, Alexander S and Wingfield, John C and Piersma, Theunis and Zeng, Kai and Slate, Jon and Blaxter, Mark and Lank, David B and Burke, Terry},
    number = {1},
    pages = {79--83},
    volume = {48},
    publisher = {Nature Publishing Group},
    url = {http://dx.doi.org/10.1038/ng.3443},
    isbn = {1546-1718 (Electronic){\textbackslash}r1061-4036 (Linking)},
    doi = {10.1038/ng.3443},
    issn = {1061-4036},
    pmid = {26569125}
}

@article{Conesa2016AAnalysisb,
    title = {{A survey of best practices for RNA-seq data analysis}},
    year = {2016},
    journal = {Genome Biol},
    author = {Conesa, A and Madrigal, P and Tarazona, S and Gomez-Cabrero, D and Cervera, A and McPherson, A and Szczesniak, M W and Gaffney, D J and Elo, L L and Zhang, X and Mortazavi, A},
    number = {1},
    pages = {13},
    volume = {17},
    url = {http://www.ncbi.nlm.nih.gov/pubmed/26813401},
    isbn = {1474-760X (Electronic){\textbackslash}r1474-7596 (Linking)},
    doi = {10.1186/s13059-016-0881-8},
    issn = {1474-760X},
    pmid = {26813401}
}

@article{Weiner2013AWaspb,
    title = {{A survey of DNA methylation across social insect species, life stages, and castes reveals abundant and caste-associated methylation in a primitively social wasp}},
    year = {2013},
    journal = {Naturwissenschaften},
    author = {Weiner, Susan A. and Galbraith, David A. and Adams, Dean C. and Valenzuela, Nicole and Noll, Fernando B. and Grozinger, Christina M. and Toth, Amy L.},
    number = {8},
    pages = {795--799},
    volume = {100},
    isbn = {1432-1904 (Electronic){\textbackslash}r0028-1042 (Linking)},
    doi = {10.1007/s00114-013-1064-z},
    issn = {00281042},
    pmid = {23793297},
    keywords = {DNA methylation, Epigenetics, Eusociality, Hymenoptera, Phenotypic plasticity, Vespidae}
}

@article{Pabinger2014ADatab,
    title = {{A survey of tools for variant analysis of next-generation genome sequencing data}},
    year = {2014},
    journal = {Briefings in Bioinformatics},
    author = {Pabinger, Stephan and Dander, Andreas and Fischer, Maria and Snajder, Rene and Sperk, Michael and Efremova, Mirjana and Krabichler, Birgit and Speicher, Michael R. and Zschocke, Johannes and Trajanoski, Zlatko},
    number = {2},
    pages = {256--278},
    volume = {15},
    isbn = {4351290037310},
    doi = {10.1093/bib/bbs086},
    issn = {14774054},
    pmid = {23341494},
    arxivId = {209},
    keywords = {Bioinformatics tools, Cancer, Mendelian disorders, Next-generation sequencing, Variants}
}

@article{Wang2013AAnts,
    title = {{A Y-like social chromosome causes alternative colony organization in fire ants}},
    year = {2013},
    journal = {Nature},
    author = {Wang, John and Wurm, Yannick and Nipitwattanaphon, Mingkwan and Riba-Grognuz, Oksana and Huang, Yu Ching and Shoemaker, Dewayne and Keller, Laurent},
    number = {7434},
    pages = {664--668},
    volume = {493},
    publisher = {Nature Publishing Group},
    url = {http://dx.doi.org/10.1038/nature11832},
    doi = {10.1038/nature11832},
    issn = {00280836}
}

@article{Lefebvre1998AbnormalMest.b,
    title = {{Abnormal maternal behaviour and growth retardation associated with loss of the imprinted gene Mest.}},
    year = {1998},
    journal = {Nature genetics},
    author = {Lefebvre, L and Viville, S and Barton, S C and Ishino, F and Keverne, E B and Surani, M a},
    number = {2},
    pages = {163--169},
    volume = {20},
    isbn = {1061-4036 (Print){\textbackslash}n1061-4036 (Linking)},
    doi = {10.1038/2464},
    issn = {1061-4036},
    pmid = {9771709}
}

@article{TrustAboutBumblebeesb,
    title = {{About bumblebees}},
    author = {Trust, Bumblebee Conservation},
    keywords = {Bumblebee Conservation Trust, About bumblebees fac}
}

@article{Gibbs2010AbundantBrainb,
    title = {{Abundant quantitative trait loci exist for DNA methylation and gene expression in Human Brain}},
    year = {2010},
    journal = {PLoS Genetics},
    author = {Gibbs, J. Raphael and van der Brug, Marcel P. and Hernandez, Dena G. and Traynor, Bryan J. and Nalls, Michael A. and Lai, Shiao Lin and Arepalli, Sampath and Dillman, Allissa and Rafferty, Ian P. and Troncoso, Juan and Johnson, Robert and Zielke, H. Ronald and Ferrucci, Luigi and Longo, Dan L. and Cookson, Mark R. and Singleton, Andrew B.},
    number = {5},
    pages = {29},
    volume = {6},
    isbn = {1553-7404 (Electronic){\textbackslash}n1553-7390 (Linking)},
    doi = {10.1371/journal.pgen.1000952},
    issn = {15537390},
    pmid = {20485568},
    arxivId = {NIHMS150003}
}

@misc{Acs.est.8b03225.pdfd,
    title = {{acs.est.8b03225.pdf}}
}

@article{BARRETT2008AdaptationVariation,
    title = {{Adaptation from standing genetic variation}},
    year = {2008},
    journal = {Trends in Ecology {\&} Evolution},
    author = {BARRETT, R and SCHLUTER, D},
    number = {1},
    pages = {38--44},
    volume = {23},
    url = {http://linkinghub.elsevier.com/retrieve/pii/S0169534707002868},
    doi = {10.1016/j.tree.2007.09.008},
    issn = {01695347}
}

@article{BARRETT2008AdaptationVariationb,
    title = {{Adaptation from standing genetic variation}},
    year = {2008},
    journal = {Trends in Ecology {\&} Evolution},
    author = {BARRETT, R and SCHLUTER, D},
    number = {1},
    pages = {38--44},
    volume = {23},
    url = {http://linkinghub.elsevier.com/retrieve/pii/S0169534707002868},
    doi = {10.1016/j.tree.2007.09.008},
    issn = {01695347}
}

@article{Hoffmann2003AdaptationApproachesb,
    title = {{Adaptation of Drosophila to temperature extremes: Bringing together quantitative and molecular approaches}},
    year = {2003},
    journal = {Journal of Thermal Biology},
    author = {Hoffmann, Ary A. and S{\o}rensen, Jesper G. and Loeschcke, Volker},
    number = {3},
    pages = {175--216},
    volume = {28},
    isbn = {0306-4565},
    doi = {10.1016/S0306-4565(02)00057-8},
    issn = {03064565},
    pmid = {182056600001},
    keywords = {Acclimation, Cold, Drosophila, Evolution, Genetic variation, Geographic variation, Hardening, Heat, Hsps}
}

@article{Chevin2010AdaptationTheoryb,
    title = {{Adaptation, Plasticity, and Extinction in a Changing Environment: Towards a Predictive Theory}},
    year = {2010},
    journal = {PLoS Biology},
    author = {Chevin, Luis-Miguel and Lande, Russell and Mace, Georgina M.},
    number = {4},
    pages = {e1000357},
    volume = {8},
    url = {http://dx.plos.org/10.1371/journal.pbio.1000357},
    doi = {10.1371/journal.pbio.1000357},
    issn = {1545-7885}
}

@article{Harpur2017AdaptiveHoneybeeb,
    title = {{Adaptive maintenance of European alleles in the Brazilian Africanized honeybee}},
    year = {2017},
    journal = {Molecular Ecology},
    author = {Harpur, Brock A.},
    number = {14},
    pages = {3591--3593},
    volume = {26},
    url = {http://doi.wiley.com/10.1111/mec.14189},
    doi = {10.1111/mec.14189},
    issn = {09621083},
    keywords = {adaptation, america, apis mellifera is non-native, continents where it is, divided into at, genomics, honeybee, invasive species, its native, range extends across three, to north and south}
}

@article{Charmantier2009AdaptiveAb,
    title = {{Adaptive Phenotypic Plasticity in Response to Climate Change in a}},
    year = {2009},
    author = {Charmantier, Anne and Mccleery, Robin H and Cole, Lionel R and Perrins, Chris and Kruuk, Loeske E B and Sheldon, Ben C},
    number = {2008},
    pages = {800--804},
    volume = {800},
    doi = {10.1126/science.1157174}
}

@article{Steiner2007AdaptiveGenesb,
    title = {{Adaptive variation in beach mice produced by two interacting pigmentation genes}},
    year = {2007},
    journal = {PLoS Biology},
    author = {Steiner, Cynthia C. and Weber, Jesse N. and Hoekstra, Hopi E.},
    number = {9},
    pages = {1880--1889},
    volume = {5},
    isbn = {1544-9173},
    doi = {10.1371/journal.pbio.0050219},
    issn = {15449173},
    pmid = {17696646}
}

@article{Ghalambor2007AdaptiveEnvironmentsb,
    title = {{Adaptive versus non-adaptive phenotypic plasticity and the potential for contemporary adaptation in new environments}},
    year = {2007},
    journal = {Functional Ecology},
    author = {Ghalambor, C. K. and McKay, J. K. and Carroll, S. P. and Reznick, D. N.},
    number = {3},
    pages = {394--407},
    volume = {21},
    isbn = {0269846313652435},
    doi = {10.1111/j.1365-2435.2007.01283.x},
    issn = {02698463},
    pmid = {21866984},
    keywords = {Adaptive divergence, Contemporary adaptation, Genetic assimilation, Genotype x environment interaction, Phenotypic plasticity}
}

@article{Kelleher2016AdditiveFemalesb,
    title = {{Additive genetic, non-additive genetic and permanent environmental effects for female reproductive performance in seasonal calving dairy females}},
    year = {2016},
    journal = {Irish Journal of Agricultural and Food Research},
    author = {Kelleher, M.M. and Buckley, F. and Evans, R.D. and Berry, D.P.},
    number = {1},
    pages = {10--23},
    volume = {55},
    url = {http://www.degruyter.com/view/j/ijafr.2016.55.issue-1/ijafr-2016-0002/ijafr-2016-0002.xml},
    doi = {10.1515/ijafr-2016-0002},
    issn = {2009-9029},
    keywords = {heritability, heterosis, permanent environment, recombination}
}

@article{Hof2011AdditiveDiversityb,
    title = {{Additive threats from pathogens, climate and land-use change for global amphibian diversity}},
    year = {2011},
    journal = {Nature},
    author = {Hof, Christian and Ara{\'{u}}jo, Miguel B. and Jetz, Walter and Rahbek, Carsten},
    pages = {1--6},
    isbn = {0028-0836},
    doi = {10.1038/nature10650},
    issn = {0028-0836},
    pmid = {22089134}
}

@article{Bewick2018Affiliations.1c,
    title = {{Affiliations. 1}},
    year = {2018},
    author = {Bewick, Adam J and Sanchez, Zachary and Mckinney, Elizabeth C and Moore, Allen J and Moore, Patricia J and Schmitz, Robert J}
}

@article{Tobback2011Age-Terrestrisb,
    title = {{Age- and task-dependent foraging gene expression in the bumblebee Bombus terrestris}},
    year = {2011},
    journal = {Archives of Insect Biochemistry and Physiology},
    author = {Tobback, Julie and Mommaerts, Veerle and Vandersmissen, Hans Peter and Smagghe, Guy and Huybrechts, Roger},
    number = {1},
    pages = {30--42},
    volume = {76},
    url = {http://doi.wiley.com/10.1002/arch.20401},
    doi = {10.1002/arch.20401},
    issn = {07394462}
}

@article{Becker2016Age-dependentBrainb,
    title = {{Age-dependent Transcriptional and Epigenomic Responses to Light Exposure in the Honey Bee Brain}},
    year = {2016},
    journal = {FEBS Open Bio},
    author = {Becker, Nils and Kucharski, Robert and R{\"{o}}ssler, Wolfgang and Maleszka, Ryszard},
    pages = {622--639},
    volume = {6},
    url = {http://doi.wiley.com/10.1002/2211-5463.12084},
    doi = {10.1002/2211-5463.12084},
    issn = {22115463},
    keywords = {dna methylation, gene expression, insect brain, light-induced, microrna, neuronal}
}

@article{Issa2003Age-relatedSystemb,
    title = {{Age-related epigenetic changes and the immune system}},
    year = {2003},
    journal = {Clinical Immunology},
    author = {Issa, Jean-pierre},
    pages = {103--108},
    volume = {109},
    doi = {10.1016/S1521-6616(03)00203-1},
    issn = {15216616},
    pmid = {14585281}
}

@article{Lonsdale2017AlleleTerrestrisib,
    title = {{Allele specific expression and methylation in the bumblebee, \textit{Bombus terrestris}}},
    year = {2017},
    journal = {PeerJ},
    author = {Lonsdale, Zoë and Lee, Kate and Kiriakidu, Maria and Amarasinghe, Harindra and Nathanael, Despina and O'Connor, Catherine J. and Mallon, Eamonn B.},
    pages = {e3798},
    volume = {5},
    doi = {10.7717/peerj.3798},
    keywords = {accepted 21 august 2017, allele specific expression, genomic imprinting, hymenoptera, methylation, published 13 september 2017, submitted 23 may 2017}
}

@article{Amarasinghe2015AlleleTerrestrisb,
    title = {{Allele specific expression in worker reproduction genes in the bumblebee \textit{Bombus terrestris}}},
    year = {2015},
    journal = {PeerJ PrePrints},
    author = {Amarasinghe, Harindra E and Toghill, Bradley J and Mallon, Eamonn B},
    pages = {1--9},
    doi = {10.7717/peerj.1079},
    issn = {2167-8359},
    keywords = {ecdysone, genomic imprinting, hymenoptera, social insect}
}

@article{Strogantsev2015Allele-specificExpressionb,
    title = {{Allele-specific binding of ZFP57 in the epigenetic regulation of imprinted and non-imprinted monoallelic expression}},
    year = {2015},
    journal = {Genome Biology},
    author = {Strogantsev, Ruslan and Krueger, Felix and Yamazawa, Kazuki and Shi, Hui and Gould, Poppy and Goldman-Roberts, Megan and McEwen, Kirsten and Sun, Bowen and Pedersen, Roger and Ferguson-Smith, Anne C.},
    number = {1},
    pages = {112},
    volume = {16},
    publisher = {Genome Biology},
    url = {http://genomebiology.com/2015/16/1/112},
    doi = {10.1186/s13059-015-0672-7},
    issn = {1465-6906}
}

@article{Calandra2016Allele-specificFSHD2b,
    title = {{Allele-specific DNA hypomethylation characterises FSHD1 and FSHD2}},
    year = {2016},
    journal = {Journal of Medical Genetics},
    author = {Calandra, Patrizia and Cascino, Isabella and Lemmers, Richard J L F and Galluzzi, Giuliana and Teveroni, Emanuela and Monforte, Mauro and Tasca, Giorgio and Ricci, Enzo and Moretti, Fabiola and van der Maarel, Silvère M and Deidda, Giancarlo},
    pages = {2015--103436},
    url = {http://jmg.bmj.com/lookup/doi/10.1136/jmedgenet-2015-103436},
    doi = {10.1136/jmedgenet-2015-103436},
    issn = {0022-2593},
    pmid = {26831754}
}

@article{Tycko2010Allele-specificImprintingb,
    title = {{Allele-specific DNA methylation: Beyond imprinting}},
    year = {2010},
    journal = {Human Molecular Genetics},
    author = {Tycko, Benjamin},
    number = {R2},
    pages = {210--220},
    volume = {19},
    doi = {10.1093/hmg/ddq376},
    issn = {09646906}
}

@article{Knight2004Allele-specificUncoveredb,
    title = {{Allele-specific gene expression uncovered}},
    year = {2004},
    journal = {Trends in Genetics},
    author = {Knight, J. C.},
    number = {3},
    pages = {116--122},
    volume = {20},
    isbn = {0168-9525},
    doi = {10.1016/j.tig.2004.01.001},
    issn = {01689525},
    pmid = {15049300}
}

@article{Meaburn2010Allele-specificDiseaseb,
    title = {{Allele-specific methylation in the human genome: Implications for genetic studies of complex disease}},
    year = {2010},
    journal = {Epigenetics},
    author = {Meaburn, Emma L. and Schalkwyk, Leonard C. and Mill, Jonathan},
    number = {7},
    pages = {578--582},
    volume = {5},
    doi = {10.4161/epi.5.7.12960},
    issn = {15592308},
    keywords = {Allele-specific expression, Allele-specific methylation, Complex disease, DNA methylation, Epigenetics, Genetics, Genome-wide association study (GWAS), Imprinting, Missing heritability, Tissue-specific methylation}
}

@article{Wang2016Allele-SpecificNasoniab,
    title = {{Allele-Specific Transcriptome and Methylome Analysis Reveals Stable Inheritance and Cis-Regulation of DNA Methylation in Nasonia}},
    year = {2016},
    journal = {PLOS Biology},
    author = {Wang, Xu and Werren, John H. and Clark, Andrew G.},
    number = {7},
    pages = {e1002500},
    volume = {14},
    url = {http://dx.plos.org/10.1371/journal.pbio.1002500},
    doi = {10.1371/journal.pbio.1002500},
    issn = {1545-7885}
}

@article{Greenbaum2014AllelicDriftb,
    title = {{Allelic richness following population founding events - A stochastic modeling framework incorporating gene flow and genetic drift}},
    year = {2014},
    journal = {PLoS ONE},
    author = {Greenbaum, Gili and Templeton, Alan R. and Zarmi, Yair and Bar-David, Shirli},
    number = {12},
    pages = {1--23},
    volume = {9},
    isbn = {1932-6203},
    doi = {10.1371/journal.pone.0115203},
    issn = {19326203},
    pmid = {25526062}
}

@article{Dean1998AlteredPhenotypes.b,
    title = {{Altered imprinted gene methylation and expression in completely ES cell-derived mouse fetuses: association with aberrant phenotypes.}},
    year = {1998},
    journal = {Development (Cambridge, England)},
    author = {Dean, Wendy and Bowden, Lucy and Aitchison, Alan and Klose, Joachim and Moore, Thomas and Meneses, Juanito J and Reik, Wolf and Feil, Robert},
    pages = {2273--2282},
    volume = {125},
    isbn = {0950-1991},
    issn = {0950-1991},
    pmid = {9584126},
    keywords = {embryonic stem cells, epigenetic, genomic imprinting, h19, igf2, igf2r, methylation, mouse, u2af1-rs1}
}

@article{Robinson2015AlternativeMachineryb,
    title = {{Alternative migratory locust phenotypes are associated with differences in the expression of genes encoding the methylation machinery}},
    year = {2015},
    journal = {Insect Molecular Biology},
    author = {Robinson, K. L. and Tohidi-Esfahani, D. and Ponton, F. and Simpson, S. J. and Sword, G. a. and Lo, N.},
    pages = {n/a-n/a},
    volume = {00},
    url = {http://doi.wiley.com/10.1111/imb.12203},
    doi = {10.1111/imb.12203},
    issn = {09621075},
    pmid = {26612460},
    keywords = {dna methylation, dna methyltransferase, gene expression, locust, phenotypic plasticity}
}

@article{Baralle2017AlternativeIdentityb,
    title = {{Alternative splicing as a regulator of development and tissue identity}},
    year = {2017},
    journal = {Nature Reviews Molecular Cell Biology},
    author = {Baralle, Francisco E. and Giudice, Jimena},
    publisher = {Nature Publishing Group},
    url = {http://www.nature.com/doifinder/10.1038/nrm.2017.27},
    doi = {10.1038/nrm.2017.27},
    issn = {1471-0072},
    pmid = {28488700}
}

@article{Price2018AlternativeTerrestrisb,
    title = {{Alternative splicing associated with phenotypic plasticity in the bumble bee Bombus terrestris}},
    year = {2018},
    journal = {Molecular Ecology},
    author = {Price, J. and Harrison, M. C. and Hammond, R. L. and Adams, S. and Gutierrez-Marcos, J. F. and Mallon, E. B.},
    number = {4},
    pages = {1036--1043},
    volume = {27},
    doi = {10.1111/mec.14495},
    issn = {1365294X},
    keywords = {eusociality, isoform, queen, reproductive division of labour, transcriptomics, worker}
}

@article{Oyen2016AltitudinalLimitsb,
    title = {{Altitudinal variation in bumble bee (Bombus) critical thermal limits}},
    year = {2016},
    journal = {Journal of Thermal Biology},
    author = {Oyen, Kennan Jeannet and Giri, Susma and Dillon, Michael E.},
    publisher = {Elsevier},
    url = {http://linkinghub.elsevier.com/retrieve/pii/S0306456516300389},
    doi = {10.1016/j.jtherbio.2016.04.015},
    issn = {03064565},
    keywords = {Bumble bees, CTmax, CTmin, Trec, critical thermal limits, elevation}
}

@article{Smith2009AmplifiedPopulationsb,
    title = {{Amplified fragment length polymorphism fingerprints support limited gene flow among social spider populations}},
    year = {2009},
    journal = {Biological Journal of the Linnean Society},
    author = {Smith, Deborah and Van Rijn, Sander and Henschel, Joh and Bilde, Trine and Lubin, Yael},
    number = {2},
    pages = {235--246},
    volume = {97},
    isbn = {1095-8312},
    doi = {10.1111/j.1095-8312.2009.01194.x},
    issn = {00244066},
    keywords = {AMOVA, Dispersal, Inbreeding, Interdemic selection, Population structure, Social evolution, Stegodyphus dumicola}
}

@article{Fiume2017AnDNAb,
    title = {{An Arabidopsis Natural Epiallele Maintained by a Feed-Forward Silencing Loop between Histone and DNA}},
    year = {2017},
    author = {Fiume, Elisa and Gy, Isabelle and Agorio, Astrid and Simon, Matthieu and Anava, Sarit and Rechavi, Oded and Loudet, Olivier and Camilleri, Christine},
    pages = {1--23},
    isbn = {1111111111},
    doi = {10.1371/journal.pgen.1006551}
}

@article{Hopkins1966AnTerrestrisb,
    title = {{an Electron-Microscopical and Histo- Chemical Study of the Oocyte Periphery in Bombus Terrestris}},
    year = {1966},
    author = {Hopkins, C R and King, P E},
    pages = {201--216},
    volume = {216}
}

@article{Zilberman2017AnAnimalsb,
    title = {{An evolutionary case for functional gene body methylation in plants and animals}},
    year = {2017},
    journal = {Genome Biology},
    author = {Zilberman, Daniel},
    number = {1},
    pages = {17--19},
    volume = {18},
    publisher = {Genome Biology},
    doi = {10.1186/s13059-017-1230-2},
    issn = {1474760X}
}

@article{Altshuler2011AnOrganismb,
    title = {{An integrated multi-disciplinary approach for studying multiple stressors in freshwater ecosystems: Daphnia as a model organism}},
    year = {2011},
    journal = {Integrative and Comparative Biology},
    author = {Altshuler, Ianina and Demiri, Bora and Xu, Sen and Constantin, Anna and Yan, Norman D. and Cristescu, Melania E.},
    number = {4},
    pages = {623--633},
    volume = {51},
    isbn = {1557-7023 (Electronic){\textbackslash}r1540-7063 (Linking)},
    doi = {10.1093/icb/icr103},
    issn = {15407063},
    pmid = {21873644}
}

@book{Sweatt2013AnEpigeneticsb,
    title = {{An Overview of the Molecular Basis of Epigenetics}},
    year = {2013},
    booktitle = {Epigenetic Regulation in the Nervous System},
    author = {Sweatt, J. David and Nestler, Eric J. and Meaney, Michael J. and Akbarian, Schahram},
    edition = {First Edit},
    pages = {3--33},
    publisher = {Elsevier Inc.},
    url = {http://linkinghub.elsevier.com/retrieve/pii/B978012391494100001X},
    isbn = {9780123914941},
    doi = {10.1016/B978-0-12-391494-1.00001-X}
}

@article{Vonholdt2017Ancestry-SpecificCrossb,
    title = {{Ancestry-Specific Methylation Patterns in Admixed Offspring from an Experimental Coyote and Gray Wolf Cross}},
    year = {2017},
    journal = {Journal of Heredity},
    author = {Vonholdt, Bridgett and Heppenheimer, Elizabeth and Petrenko, Vladimir and Croonquist, Paula and Rutledge, Linda Y},
    number = {February},
    pages = {1--8},
    url = {https://oup.silverchair-cdn.com/oup/backfile/Content_public/Journal/jhered/PAP/10.1093_jhered_esx004/2/esx004.pdf?Expires=1489244326&Signature=JuKp7WnZKRXn7liyBRBlBbIQ1O9bq667~9XjKwYzqRVTYY0hApHLyDRbmXK8TVo24WTfqJc3ZzJsIN9Lnv25H2AUHJ6hMGya1j-RiJXVT-ozlYsX},
    doi = {10.1093/jhered/esx004},
    issn = {0022-1503},
    keywords = {Gene action, Genomics and gene mapping Keywords, Subject areas, admixture, ancestry, canid, methylation, regulation and transmission}
}

@article{Srinivasan2012Aphids:Epigeneticsb,
    title = {{Aphids: A Model for Polyphenism and Epigenetics}},
    year = {2012},
    journal = {Genetics Research International},
    author = {Srinivasan, Dayalan G. and Brisson, Jennifer A.},
    pages = {1--12},
    volume = {2012},
    url = {http://www.hindawi.com/journals/gri/2012/431531/},
    doi = {10.1155/2012/431531},
    issn = {2090-3154}
}

@article{Hayward2014ApplicationChallengesb,
    title = {{Application of functional 'Omics' in environmental stress physiology: Insights, limitations, and future challenges}},
    year = {2014},
    journal = {Current Opinion in Insect Science},
    author = {Hayward, Scott A.L.},
    number = {1},
    pages = {35--41},
    volume = {4},
    publisher = {Elsevier Inc},
    url = {http://dx.doi.org/10.1016/j.cois.2014.08.005},
    doi = {10.1016/j.cois.2014.08.005},
    issn = {22145753}
}

@article{Stayton2009ApplicationBothb,
    title = {{Application of Thin-Plate Spline Transformations To Finite Element Models, or, How To Turn a Bog Turtle Into a Spotted Turtle To Analyze Both}},
    year = {2009},
    journal = {Evolution},
    author = {Stayton, C. Tristan},
    number = {5},
    pages = {1348--1355},
    volume = {63},
    url = {http://doi.wiley.com/10.1111/j.1558-5646.2009.00655.x},
    doi = {10.1111/j.1558-5646.2009.00655.x},
    issn = {00143820},
    keywords = {2005, 2006, 2007, dumont et al, fe, finite element, ical research, mchenry et al, models are becoming popular, pierce et al, rayfield 2004, rayfield 2005, rayfield 2007, tools in biolog-, wroe et al}
}

@article{Rodrigues2008ArchitectureApproach.b,
    title = {{Architecture of thermal adaptation in an Exiguobacterium sibiricum strain isolated from 3 million year old permafrost: a genome and transcriptome approach.}},
    year = {2008},
    journal = {BMC genomics},
    author = {Rodrigues, Debora F and Ivanova, Natalia and He, Zhili and Huebner, Marianne and Zhou, Jizhong and Tiedje, James M},
    pages = {547},
    volume = {9},
    isbn = {1471-2164 (Electronic){\textbackslash}r1471-2164 (Linking)},
    doi = {10.1186/1471-2164-9-547},
    issn = {1471-2164},
    pmid = {19019206}
}

@article{AuthorArticleb,
    title = {{Article Discoveries section A single SNP turns a social honey bee (}},
    author = {Author, The and Biology, Molecular},
    pages = {1--27}
}

@article{Relyea2006AssessingSystemsb,
    title = {{Assessing the ecology in ecotoxicology: A review and synthesis in freshwater systems}},
    year = {2006},
    journal = {Ecology Letters},
    author = {Relyea, Rick and Hoverman, Jason},
    number = {10},
    pages = {1157--1171},
    volume = {9},
    isbn = {1461023X (ISSN)},
    doi = {10.1111/j.1461-0248.2006.00966.x},
    issn = {1461023X},
    pmid = {16972879},
    keywords = {Biodiversity, Density-mediated indirect effects, Ecosystem function, Fungicide, Herbicide, Insecticide, Trait-mediated indirect effects}
}

@article{Johannes2009AssessingTraitsb,
    title = {{Assessing the impact of transgenerational epigenetic variation on complex traits}},
    year = {2009},
    journal = {PLoS Genetics},
    author = {Johannes, Frank and Porcher, Emmanuelle and Teixeira, Felipe K. and Saliba-Colombani, Vera and Simon, Matthieu and Agier, Nicolas and Bulski, Agnès and Albuisson, Juliette and Heredia, Fabiana and Audigier, Pascal and Bouchez, David and Dillmann, Christine and Guerche, Philippe and Hospital, Frédéric and Colot, Vincent},
    number = {6},
    volume = {5},
    doi = {10.1371/journal.pgen.1000530},
    issn = {15537390}
}

@article{Chuang2017AssessmentTriosb,
    title = {{Assessment of imprinting-and genetic variation-dependent monoallelic expression using reciprocal allele descendants between human family trios}},
    year = {2017},
    journal = {Scientific Reports},
    author = {Chuang, Trees-Juen and Tseng, Yu-Hsiang and Chen, Chia-Ying and Wang, Yi-Da},
    number = {April},
    pages = {1--12},
    publisher = {Springer US},
    url = {https://www.nature.com/articles/s41598-017-07514-z.pdf},
    doi = {10.1038/s41598-017-07514-z},
    issn = {20452322}
}

@article{Bagnicka2010AssociationCattle.b,
    title = {{Association of polymorphisms in exons 2 and 10 of the insulin-like growth factor 2 ( IGF2) gene with milk production traits in Polish Holstein-Friesian cattle.}},
    year = {2010},
    journal = {The Journal of dairy research},
    author = {Bagnicka, Emilia and Siadkowska, Eulalia and Strza{\l}kowska, Nina and Zelazowska, Beata and Flisikowski, Krzysztof and Krzyzewski, Józef and Zwierzchowski, Lech},
    number = {1},
    pages = {37--42},
    volume = {77},
    isbn = {1469-7629 (Electronic){\textbackslash}r0022-0299 (Linking)},
    doi = {10.1017/S0022029909990197},
    issn = {1469-7629},
    pmid = {19785908},
    keywords = {belongs to the family, cattle, igf1, igf2, igf2 gene, insulin and relaxin, insulin-like growth factor 1, insulin-like growth factor 2, milk, of structurally related polypeptides, polymorphism, production, which also include}
}

@article{Leonardi-Bee2006AsthmaMeta-analysis.b,
    title = {{Asthma and current intestinal parasite infection: systematic review and meta-analysis.}},
    year = {2006},
    journal = {American journal of respiratory and critical care medicine},
    author = {Leonardi-Bee, Jo and Pritchard, David and Britton, John},
    number = {5},
    pages = {514--23},
    volume = {174},
    url = {http://www.ncbi.nlm.nih.gov/pubmed/16778161},
    isbn = {1073-449X},
    doi = {10.1164/rccm.200603-331OC},
    issn = {1073-449X},
    pmid = {16778161},
    keywords = {Adult, Asthma, Asthma: epidemiology, Asthma: parasitology, Asthma: prevention {\&} control, Child, Humans, Intestinal Diseases, Parasitic, Intestinal Diseases, Parasitic: complications, Intestinal Diseases, Parasitic: epidemiology, Risk Assessment}
}

@article{Buenrostro2015ATAC-seq:Genome-wideb,
    title = {{ATAC-seq: A method for assaying chromatin accessibility genome-wide}},
    year = {2015},
    journal = {Current Protocols in Molecular Biology},
    author = {Buenrostro, Jason D. and Wu, Beijing and Chang, Howard Y. and Greenleaf, William J.},
    pages = {1--21},
    volume = {2015},
    isbn = {0471142727},
    doi = {10.1002/0471142727.mb2129s109},
    issn = {19343647},
    keywords = {ATAC-seq, Chromatin accessibility, Transposase}
}

@article{Voon2015ATRXGenesb,
    title = {{ATRX Plays a Key Role in Maintaining Silencing at Interstitial Heterochromatic Loci and Imprinted Genes}},
    year = {2015},
    journal = {Cell Reports},
    author = {Voon, Hsiao P.J. and Hughes, Jim R. and Rode, Christina and DeLaRosa-Vel{\'{a}}zquez, Inti A. and Jenuwein, Thomas and Feil, Robert and Higgs, Douglas R. and Gibbons, Richard J.},
    number = {3},
    pages = {405--418},
    volume = {11},
    doi = {10.1016/j.celrep.2015.03.036},
    issn = {22111247}
}

@article{Rosenzweig2008AttributingChange.b,
    title = {{Attributing physical and biological impacts to anthropogenic climate change.}},
    year = {2008},
    journal = {Nature},
    author = {Rosenzweig, Cynthia and Karoly, David and Vicarelli, Marta and Neofotis, Peter and Wu, Qigang and Casassa, Gino and Menzel, Annette and Root, Terry L and Estrella, Nicole and Seguin, Bernard and Tryjanowski, Piotr and Liu, Chunzhen and Rawlins, Samuel and Imeson, Anton},
    number = {7193},
    pages = {353--7},
    volume = {453},
    url = {http://www.ncbi.nlm.nih.gov/pubmed/18480817},
    isbn = {0028-0836},
    doi = {10.1038/nature06937},
    issn = {1476-4687},
    pmid = {18480817},
    keywords = {Agriculture, Databases, Factual, Ecosystem, Forestry, Geography, Greenhouse Effect, History, 20th Century, History, 21st Century, Human Activities, Ice, Internationality, Marine Biology, Models, Statistical, Temperature}
}

@article{Kronauer2018BackLifeb,
    title = {{Back to the roots: the importance of using simple insect societies to understand the molecular basis of complex social life}},
    year = {2018},
    journal = {Current Opinion in Insect Science},
    author = {Kronauer, Daniel JC and Libbrecht, Romain},
    pages = {33--39},
    volume = {28},
    publisher = {Elsevier Inc},
    url = {https://doi.org/10.1016/j.cois.2018.03.009},
    doi = {10.1016/j.cois.2018.03.009},
    issn = {22145753}
}

@article{Frazee2015BallgownAnalysisb,
    title = {{Ballgown bridges the gap between transcriptome assembly and expression analysis}},
    year = {2015},
    journal = {Nat Biotechnol. 2015},
    author = {Frazee, A. C. and Pertea, G. and Jaffe, AE and Langmead, B and Salzberg, SL and Leek, JT},
    number = {3},
    pages = {243--246},
    volume = {33},
    isbn = {0000000000000},
    doi = {10.1097/OGX.0000000000000256.Prenatal},
    issn = {1527-5418},
    pmid = {26928661},
    arxivId = {15334406}
}

@article{You2008BatchPrimer3:Design.b,
    title = {{BatchPrimer3: a high throughput web application for PCR and sequencing primer design.}},
    year = {2008},
    journal = {BMC bioinformatics},
    author = {You, Frank M and Huo, Naxin and Gu, Yong Qiang and Luo, Ming-Cheng and Ma, Yaqin and Hane, Dave and Lazo, Gerard R and Dvorak, Jan and Anderson, Olin D},
    pages = {253},
    volume = {9},
    url = {/pmc/articles/PMC2438325/?report=abstract},
    isbn = {1471-2105 (Electronic)},
    doi = {10.1186/1471-2105-9-253},
    issn = {1471-2105},
    pmid = {18510760},
    keywords = {Algorithms, Base Sequence, DNA Primers, DNA Primers: genetics, Genetic Markers, Genetic Markers: genetics, Internet, Microsatellite Repeats, Microsatellite Repeats: genetics, Molecular Sequence Data, Polymerase Chain Reaction, Polymerase Chain Reaction: methods, Polymorphism, Single Nucleotide, Polymorphism, Single Nucleotide: genetics, Sequence Analysis, DNA, Sequence Analysis, DNA: methods, Software}
}

@article{Quinlan2010BEDTools:Featuresb,
    title = {{BEDTools: A flexible suite of utilities for comparing genomic features}},
    year = {2010},
    journal = {Bioinformatics},
    author = {Quinlan, Aaron R. and Hall, Ira M.},
    number = {6},
    pages = {841--842},
    volume = {26},
    isbn = {1367-4811 (Electronic){\textbackslash}n1367-4803 (Linking)},
    doi = {10.1093/bioinformatics/btq033},
    issn = {13674803},
    pmid = {20110278}
}

@article{Lozier2016BeeGenomicsb,
    title = {{Bee conservation in the age of genomics}},
    year = {2016},
    journal = {Conservation Genetics},
    author = {Lozier, Jeffrey D. and Zayed, Amro},
    publisher = {Springer Netherlands},
    url = {http://link.springer.com/10.1007/s10592-016-0893-7},
    doi = {10.1007/s10592-016-0893-7},
    issn = {1566-0621},
    keywords = {Bees,Pollination,Population genetics,Transcriptomi, association mapping {\'{a}}, bees {\'{a}} pollination {\'{a}}, population genetics {\'{a}}, transcriptomics {\'{a}} genome wide}
}

@article{Goulson2015BeeFlowersb,
    title = {{Bee declines driven by combined stress from parasites, pesticides, and lack of flowers}},
    year = {2015},
    journal = {SciencExpress},
    author = {Goulson, Dave and Nicholls, Elizabeth and Bot{\'{i}}as, Cristina and Rotheray, Ellen L},
    number = {February},
    pages = {1--16},
    isbn = {doi: 10.1126/science.1255957},
    doi = {10.1126/science.1255957},
    issn = {1095-9203},
    pmid = {25721506},
    arxivId = {arXiv:1011.1669v3}
}

@article{Shell2018BehavioralBeesb,
    title = {{Behavioral and genetic mechanisms of social evolution: insights from incipiently and facultatively social bees}},
    year = {2018},
    journal = {Apidologie},
    author = {Shell, Wyatt A. and Rehan, Sandra M.},
    number = {1},
    pages = {13--30},
    volume = {49},
    publisher = {Apidologie},
    doi = {10.1007/s13592-017-0527-1},
    issn = {12979678},
    keywords = {early stage sociality, facultative, phenotypic plasticity, primitively social, small carpenter bee, social evolution, sociogenomics, sweat bee}
}

@article{Branigan2018BehaviouralRatsb,
    title = {{Behavioural responses to environmental hypercapnia in two eusocial species of African mole rats}},
    year = {2018},
    journal = {Journal of Comparative Physiology A: Neuroethology, Sensory, Neural, and Behavioral Physiology},
    author = {Branigan, Travis and Elkhalifa, Sulaf and Pamenter, Matthew E.},
    number = {9-10},
    pages = {811--819},
    volume = {204},
    publisher = {Springer Berlin Heidelberg},
    url = {http://dx.doi.org/10.1007/s00359-018-1283-z},
    isbn = {0123456789},
    doi = {10.1007/s00359-018-1283-z},
    issn = {14321351},
    keywords = {Acetazolamide, Bicarbonate, Body temperature, Exploration, Thermoregulation}
}

@article{Schneider2008BenefitsSpiderb,
    title = {{Benefits of cooperation with genetic kin in a subsocial spider}},
    year = {2008},
    journal = {Proceedings of the National Academy of Sciences of the United States of America},
    author = {Schneider, J M and Bilde, T},
    number = {31},
    pages = {10843--10846},
    volume = {105},
    isbn = {0027-8424},
    doi = {10.1073/pnas.0804126105},
    issn = {1091-6490},
    pmid = {18658236}
}

@article{Vanthournout2016BenefitsDumicolab,
    title = {{Benefits of group living include increased feeding efficiency and lower mass loss during desiccation in the social and inbreeding spider Stegodyphus dumicola}},
    year = {2016},
    journal = {Frontiers in Physiology},
    author = {Vanthournout, Bram and Greve, Michelle and Bruun, Anne and Bechsgaard, Jesper and Overgaard, Johannes and Bilde, Trine},
    number = {FEB},
    pages = {1--12},
    volume = {7},
    isbn = {1664-042X},
    doi = {10.3389/fphys.2016.00018},
    issn = {1664042X},
    pmid = {26869936},
    keywords = {Ecophysiology, Group living, Sociality, Spider, Temperature dependent effects}
}

@article{Gibson2015BiasedSignalingb,
    title = {{Biased allele expression and aggression in hybrid honeybees may be influenced by inappropriate nuclear-cytoplasmic signaling}},
    year = {2015},
    journal = {Frontiers in Genetics},
    author = {Gibson, Joshua D. and Arechavaleta-Velasco, Miguel E. and Tsuruda, Jennifer M. and Hunt, Greg J.},
    number = {343},
    volume = {6},
    doi = {10.3389/fgene.2015.00343},
    issn = {16648021},
    keywords = {Africanized, Aggression, Apis mellifera, Cytoplasmic incompatibility, Hybrid incompatibility, PIWI, PIWI-interacting small RNAs, Parental effects}
}

@article{Harte2004BiodiversityRiskb,
    title = {{Biodiversity conservation: Climate change and extinction risk}},
    year = {2004},
    journal = {Nature},
    author = {Harte, John and Ostling, Annette and Green, Jessica L. and Kinzig, Ann},
    number = {6995},
    pages = {2719},
    volume = {430},
    url = {http://www.nature.com/doifinder/10.1038/nature02718},
    doi = {10.1038/nature02718},
    issn = {0028-0836}
}

@article{Pacini2018BioinformaticsSplicingb,
    title = {{Bioinformatics challenges and perspectives when studying the effect of epigenetic modifications on alternative splicing}},
    year = {2018},
    author = {Pacini, Clare and Koziol, Magdalena J and Koziol, Magdalena J},
    doi = {10.1098/rstb.2017.0073},
    issn = {14712970},
    pmid = {29685977},
    keywords = {bioinformatics, genomics, theoretical biology}
}

@article{Gartler2001BiologyChromosome.b,
    title = {{Biology of the X chromosome.}},
    year = {2001},
    journal = {Current opinion in pediatrics},
    author = {Gartler, S M and Goldman, M a},
    number = {4},
    pages = {340--345},
    volume = {13},
    isbn = {1040-8703 (Print)},
    doi = {10.1097/00008480-200108000-00010},
    issn = {1040-8703},
    pmid = {11717560}
}

@article{Liu2012Bis-SNP:Data.b,
    title = {{Bis-SNP: combined DNA methylation and SNP calling for Bisulfite-seq data.}},
    year = {2012},
    journal = {Genome biology},
    author = {Liu, Yaping and Siegmund, Kimberly D and Laird, Peter W and Berman, Benjamin P},
    number = {7},
    pages = {R61},
    volume = {13},
    publisher = {BioMed Central Ltd},
    url = {http://genomebiology.com/2012/13/7/R61 http://www.ncbi.nlm.nih.gov/pubmed/22784381%5Cnhttp://www.pubmedcentral.nih.gov/articlerender.fcgi?artid=PMC3491382},
    isbn = {1465-6914 (Electronic){\textbackslash}n1465-6906 (Linking)},
    doi = {10.1186/gb-2012-13-7-r61},
    issn = {1474-760X},
    pmid = {22784381}
}

@article{Krueger2011Bismark:Applicationsb,
    title = {{Bismark: A flexible aligner and methylation caller for Bisulfite-Seq applications}},
    year = {2011},
    journal = {Bioinformatics},
    author = {Krueger, Felix and Andrews, Simon R.},
    number = {11},
    pages = {1571--1572},
    volume = {27},
    isbn = {1367-4811 (Electronic){\textbackslash}n1367-4803 (Linking)},
    doi = {10.1093/bioinformatics/btr167},
    issn = {13674803},
    pmid = {21493656}
}

@article{Ryan2014Bison:Clusterb,
    title = {{Bison: bisulfite alignment on nodes of a cluster}},
    year = {2014},
    journal = {BMC Bioinformatics},
    author = {Ryan, Devon and Ehninger, Dan},
    number = {1},
    pages = {337},
    volume = {15},
    url = {http://www.biomedcentral.com/1471-2105/15/337\nhttp://bmcbioinformatics.biomedcentral.com/articles/10.1186/1471-2105-15-337},
    doi = {10.1186/1471-2105-15-337},
    issn = {1471-2105},
    pmid = {25326660},
    keywords = {Cluster Analysis, DNA, DNA Methylation, DNA Methylation: drug effects, DNA: methods, Sequence Alignment, Sequence Alignment: methods, Sequence Analysis, Software, Sulfites, Sulfites: pharmacology, Time Factors}
}

@article{Camacho2009BLAST+:Applicationsb,
    title = {{BLAST+: Architecture and applications}},
    year = {2009},
    journal = {BMC Bioinformatics},
    author = {Camacho, Christiam and Coulouris, George and Avagyan, Vahram and Ma, Ning and Papadopoulos, Jason and Bealer, Kevin and Madden, Thomas L.},
    pages = {1--9},
    volume = {10},
    isbn = {1471-2105 (Electronic){\textbackslash}r1471-2105 (Linking)},
    doi = {10.1186/1471-2105-10-421},
    issn = {14712105},
    pmid = {20003500}
}

@article{BombusTerrestrisb,
    title = {{Bombus terrestris}},
    pages = {30--32},
    volume = {4}
}

@misc{miRBase2017BosUMD3.1,
    title = {{Bos taurus miRNAs (808 sequences) [UMD3.1]}},
    year = {2017},
    author = {{miRBase}},
    url = {http://www.mirbase.org/cgi-bin/mirna_summary.pl?org=bta}
}

@article{Gao2015BS-SNPer:Datab,
    title = {{BS-SNPer: SNP calling in bisulfite-seq data}},
    year = {2015},
    journal = {Bioinformatics},
    author = {Gao, Shengjie and Zou, Dan and Mao, Likai and Liu, Huayu and Song, Pengfei and Chen, Youguo and Zhao, Shancen and Gao, Changduo and Li, Xiangchun and Gao, Zhibo and Fang, Xiaodong and Yang, Huanming and {\O}rntoft, Torben F. and S{\o}rensen, Karina D. and Bolund, Lars},
    number = {24},
    pages = {4006--4008},
    volume = {31},
    doi = {10.1093/bioinformatics/btv507},
    issn = {14602059},
    pmid = {26319221}
}

@article{Lin2013BSeQC:Experimentsb,
    title = {{BSeQC: Quality control of bisulfite sequencing experiments}},
    year = {2013},
    journal = {Bioinformatics},
    author = {Lin, Xueqiu and Sun, Deqiang and Rodriguez, Benjamin and Zhao, Qian and Sun, Hanfei and Zhang, Yong and Li, Wei and Bishop, Martin},
    number = {24},
    pages = {3227--3229},
    volume = {29},
    isbn = {1367-4811 (Electronic){\textbackslash}r1367-4803 (Linking)},
    doi = {10.1093/bioinformatics/btt548},
    issn = {14602059},
    pmid = {24064417}
}

@article{Hansen2012BSmooth:Regionsb,
    title = {{BSmooth: from whole genome bisulfite sequencing reads to differentially methylated regions}},
    year = {2012},
    journal = {Genome Biology},
    author = {Hansen, Kasper D and Langmead, Benjamin and Irizarry, Rafael A and Hansen, KD and Timp, W and Bravo, H Corrada and Sabunciyan, S and Langmead, B and McDonald, OG and Wen, B and Wu, H and Liu, Y and Diep, D and Briem, E and Zhang, K and Irizarry, RA and Feinberg, AP and Laird, PW and Lister, R and Pelizzola, M and Dowen, RH and Hawkins, RD and Hon, GC and Tonti-Filippini, J and Nery, JR and Lee, L and Ye, Z and Ngo, QM and Edsall, L and Antosiewicz-Bourget, J and Stewart, R and Ruotti, V and Millar, AH and Thomson, JA and Ren, B and Ecker, JR and Jaffe, AE and Feinberg, AP and Irizarry, RA and Leek, JT and Zeschnigk, M and Martin, M and Betzl, G and Kalbe, A and Sirsch, C and Buiting, K and Gross, S and Fritzilas, E and Frey, B and Rahmann, S and Themke, B Hors- and Coarfa, C and Yu, F and Miller, C and Chen, Z and Harris, RA and Milosavljevic, A and Harris, EY and Ponts, N and Levchuk, A and Roch, KL and Lonardi, S and Chen, PY and Cokus, S and Pellegrini, M and Xi, Y and Li, W and Krueger, F and Andrews, SR and Lister, R and Pelizzola, M and Kida, YS and Hawkins, RD and Nery, JR and Hon, GC and Antosiewicz-Bourget, J and O, RC and Li, Y and Zhu, J and Tian, G and Li, N and Li, Q and Ye, M and Zheng, H and Yu, J and Wu, H and Sun, J and Zhang, H and Chen, Q and Luo, R and Chen, M and He, Y and Jin, X and Zhang, Q and Yu, C and Zhou, G and Sun, J and Huang, Y and Zheng, H and Cao, H and Zhou, X and Guo, S and Hu, X and Li, X and Kristiansen, K and Bolund, L and Xu, J and Wang, W and Yang, H and Wang, J and Li, R and Beck, S and Wang, J and Zhang, X and Becker, C and Hagmann, J and M{\"{A}}uller, J and Koenig, D and Stegle, O and Borgwardt, K and Weigel, D and Laurent, L and Wong, E and Li, G and Huynh, T and Tsirigos, A and Ong, CT and Low, HM and Sung, KW Kin and Rigoutsos, I and Loring, J and Wei, CL and Hodges, E and Molaro, A and Santos, CO Dos and Thekkat, P and Song, Q and Uren, PJ and Park, J and Butler, J and Rafii, S and McCombie, WR and Smith, AD and Hannon, GJ and Tung, J and Barreiro, LB and Johnson, ZP and Hansen, KD and Michopoulos, V and Toufexis, D and Michelini, K and Wilson, ME and Gilad, Y and Lister, R and O, RC and Kreck, B and Marnellos, G and Richter, J and Krueger, F and Siebert, R and Franke, A and Langmead, B and Trapnell, C and Pop, M and Salzberg, S and Langmead, B and Salzberg, SL and Li, H and Handsaker, B and Wysoker, A and Fennell, T and Ruan, J and Homer, N and Marth, G and Abecasis, G and Durbin, R and Taub, MA and Bravo, H Corrada and Irizarry, RA and Bravo, H Corrada and Irizarry, RA and Eckhardt, F and Lewin, J and Cortese, R and Rakyan, VK and Attwood, J and Burger, M and Burton, J and Cox, TV and Davies, R and Down, TA and Haefliger, C and Horton, R and Howe, K and Jackson, DK and Kunde, J and Koenig, C and Liddle, J and Niblett, D and Otto, T and Pettett, R and Seemann, S and Thompson, C and West, T and Rogers, J and Olek, A and Berlin, K and Beck, S and Irizarry, RA and Ladd-Acosta, C and Carvalho, B and Wu, H and Brandenburg, SA and Jeddeloh, JA and Wen, B and Feinberg, AP and Jaenisch, R and Bird, A and Irizarry, RA and Ladd-Acosta, C and Wen, B and Wu, Z and Montano, C and Onyango, P and Cui, H and Gabo, K and Rongione, M and Webster, M and Ji, H and Potash, JB and Sabunciyan, S and Feinberg, AP and Loader, C and Tusher, VG and Tibshirani, R and Chu, G},
    number = {10},
    pages = {R83},
    volume = {13},
    doi = {10.1186/gb-2012-13-10-r83},
    issn = {1465-6906},
    pmid = {23034175},
    keywords = {Animal Genetics and Genomics, Bioinformatics, Evolutionary Biology, Human Genetics, Microbial Genetics and Genomics, Plant Genetics {\&} Genomics}
}

@article{Trucchi2016BsRADseq:Speciesb,
    title = {{BsRADseq: screening DNA methylation in natural populations of non-model species}},
    year = {2016},
    journal = {Molecular Ecology},
    author = {Trucchi, Emiliano and Mazzarella, Anna B. and Gilfillan, Gregor D. and Romero, Maria Lorenzo and Sch{\"{o}}nswetter, Peter and Paun, Ovidiu},
    pages = {n/a-n/a},
    url = {http://doi.wiley.com/10.1111/mec.13550},
    doi = {10.1111/mec.13550},
    issn = {09621083},
    pmid = {26818626},
    keywords = {2015, accepted 15 january 2016, bisulfite sequencing, bsradseq, dna methylation, population epigenetics, radseq, received 30 june 2015, revision received 1 december}
}

@article{Letters2016BumbleProductionb,
    title = {{Bumble bee colony dynamics : quantifying the importance of land use and floral resources for colony growth and queen production}},
    year = {2016},
    author = {Letters, Ecology},
    pages = {460--468},
    doi = {10.1111/ele.12581},
    issn = {1461023X},
    keywords = {2016, bombus vosnesenskii, colony growth, ecology letters, floral resources, life history, population viability, reproduc-, social insects, tion}
}

@article{GoulsonBumblebeeIDc,
    title = {{Bumblebee ID}},
    author = {Goulson, Dave}
}

@article{Baer2003BumblebeesInsectsb,
    title = {{Bumblebees as model organisms to study male sexual selection in social insects}},
    year = {2003},
    journal = {Behavioral Ecology and Sociobiology},
    author = {Baer, Boris},
    number = {6},
    pages = {521--533},
    volume = {54},
    isbn = {0340-5443{\textbackslash}n1432-0762},
    doi = {10.1007/s00265-003-0673-5},
    issn = {03405443},
    keywords = {Accessory-gland compounds, Copulation, Paternity, Social hymenoptera, Sperm competition}
}

@article{Scharf2003Caste-Termite.b,
    title = {{Caste- and development-associated gene expression in a lower termite.}},
    year = {2003},
    journal = {Genome biology},
    author = {Scharf, Michael E and Wu-Scharf, Dancia and Pittendrigh, Barry R and Bennett, Gary W},
    number = {10},
    pages = {R62},
    volume = {4},
    url = {http://www.pubmedcentral.nih.gov/articlerender.fcgi?artid=328451&tool=pmcentrez&rendertype=abstract},
    isbn = {1465-6906},
    doi = {10.1186/gb-2003-4-10-r62},
    issn = {1474-760X},
    pmid = {14519197},
    keywords = {Animals, Cellulase, Cellulase: genetics, Cytoskeleton, Cytoskeleton: genetics, Electron Transport, Electron Transport: genetics, Expressed Sequence Tags, Gene Expression Profiling, Gene Expression Regulation, Developmental, Gene Library, Genes, Insect, Genes, Insect: genetics, Isoptera, Isoptera: enzymology, Isoptera: genetics, Isoptera: growth {\&} development, Isoptera: physiology, Molecular Sequence Data, Muscles, Muscles: metabolism, Oligonucleotide Array Sequence Analysis, RNA, Messenger, RNA, Messenger: genetics, RNA, Messenger: metabolism, Signal Transduction, Signal Transduction: genetics, Symbiosis, Symbiosis: genetics, Transcription Factors, Transcription Factors: genetics, Transcription, Genetic}
}

@article{Yoshimura2018Caste-fateStageb,
    title = {{Caste-fate determination primarily occurs after adult emergence in a primitively eusocial paper wasp: significance of the photoperiod during the adult stage}},
    year = {2018},
    journal = {Science of Nature},
    author = {Yoshimura, Hideto and Yamada, Yoshihiro Y.},
    number = {1-2},
    volume = {105},
    publisher = {The Science of Nature},
    doi = {10.1007/s00114-018-1541-5},
    issn = {14321904},
    keywords = {Diapause, Egg maturation, Lipid stores, Polistinae, Social insects, Vespidae}
}

@article{Cariveau2015CausesDriversb,
    title = {{Causes of variation in wild bee responses to anthropogenic drivers}},
    year = {2015},
    journal = {Current Opinion in Insect Science},
    author = {Cariveau, Daniel P and Winfree, Rachael},
    pages = {104--109},
    volume = {10},
    publisher = {Elsevier Inc},
    url = {http://www.sciencedirect.com/science/article/pii/S2214574515000826},
    isbn = {2214-5745},
    doi = {10.1016/j.cois.2015.05.004},
    issn = {22145745}
}

@article{Roessler2016CGDistachyon.b,
    title = {{CG Methylation Covaries with Differential Gene Expression between Leaf and Floral Bud Tissues of Brachypodium distachyon.}},
    year = {2016},
    journal = {PloS one},
    author = {Roessler, Kyria and Takuno, Shohei and Gaut, Brandon S},
    number = {3},
    pages = {e0150002},
    volume = {11},
    url = {http://www.ncbi.nlm.nih.gov/pubmed/26950546},
    doi = {10.1371/journal.pone.0150002},
    issn = {1932-6203},
    pmid = {26950546}
}

@article{Morandin2019ChangesInsectb,
    title = {{Changes in gene DNA methylation and expression networks accompany caste specialization and age-related physiological changes in a social insect}},
    year = {2019},
    journal = {Molecular Ecology},
    author = {Morandin, Claire and Brendel, Volker P. and Sundstr{\"{o}}m, Liselotte and Helanter{\"{a}}, Heikki and Mikheyev, Alexander S.},
    number = {8},
    pages = {1975--1993},
    volume = {28},
    doi = {10.1111/mec.15062},
    issn = {1365294X},
    keywords = {ageing, caste, co-expression network, co-methylation network, phenotypic plasticity}
}

@article{Guo2016CharacteristicsLocustb,
    title = {{Characteristics and expression patterns of histone-modifying enzyme systems in the migratory locust}},
    year = {2016},
    journal = {Insect Biochemistry and Molecular Biology},
    author = {Guo, Siyuan and Jiang, Feng and Yang, Pengcheng and Liu, Qing and Wang, Xianhui and Kang, Le},
    pages = {18--28},
    volume = {76},
    publisher = {Elsevier Ltd},
    url = {http://dx.doi.org/10.1016/j.ibmb.2016.06.010},
    doi = {10.1016/j.ibmb.2016.06.010},
    issn = {18790240},
    keywords = {Chromatin modification, Epigenetic mechanisms, Locusta migratoria, Phase polyphenism}
}

@article{Yu2017CharacterizationPernyib,
    title = {{Characterization and functional analysis of serpin-1 like gene from oak silkworm Antheraea pernyi}},
    year = {2017},
    journal = {Bulletin of Entomological Research},
    author = {Yu, H. M. and Zhu, B. J. and Sun, Y. and Wei, G. Q. and Wang, L. and Qian, C. and Nadeem Abbas, M. and Liu, C. L.},
    number = {2017},
    pages = {1--7},
    doi = {10.1017/S000748531700013X},
    issn = {14752670},
    keywords = {Antheraea pernyi, expression, innate immunity, serpin-1}
}

@article{Falckenhayn2013CharacterizationGregariab,
    title = {{Characterization of genome methylation patterns in the desert locust Schistocerca gregaria}},
    year = {2013},
    journal = {Journal of Experimental Biology},
    author = {Falckenhayn, C. and Boerjan, B. and Raddatz, G. and Frohme, M. and Schoofs, L. and Lyko, F.},
    number = {8},
    pages = {1423--1429},
    volume = {216},
    doi = {10.1242/jeb.080754},
    issn = {0022-0949},
    keywords = {accepted 13 december 2012, dna methylation, locust, methylome, received 2 october 2012, schistocerca gregaria}
}

@article{Falckenhayn2013CharacterizationGregaria.b,
    title = {{Characterization of genome methylation patterns in the desert locust Schistocerca gregaria.}},
    year = {2013},
    journal = {The Journal of experimental biology},
    author = {Falckenhayn, Cassandra and Boerjan, Bart and Raddatz, Günter and Frohme, Marcus and Schoofs, Liliane and Lyko, Frank},
    number = {Pt 8},
    pages = {1423--9},
    volume = {216},
    url = {http://www.ncbi.nlm.nih.gov/pubmed/23264491},
    doi = {10.1242/jeb.080754},
    issn = {1477-9145},
    pmid = {23264491},
    keywords = {Amino Acid Sequence, Animals, Arthropod Proteins, Arthropod Proteins: chemistry, Arthropod Proteins: genetics, CpG Islands, DNA, DNA Methylation, DNA Transposable Elements, DNA: chemistry, DNA: genetics, Female, Genome, Insect, Grasshoppers, Grasshoppers: chemistry, Grasshoppers: genetics, Male, Molecular Sequence Data}
}

@article{Ziller2013ChartingGenomeb,
    title = {{Charting a dynamic DNA methylation landscape of the human genome}},
    year = {2013},
    journal = {Nature},
    author = {Ziller, Michael J. and Gu, Hongcang and M{\"{u}}ller, Fabian and Donaghey, Julie and Tsai, Linus T.Y. and Kohlbacher, Oliver and De Jager, Philip L. and Rosen, Evan D. and Bennett, David A. and Bernstein, Bradley E. and Gnirke, Andreas and Meissner, Alexander},
    number = {7463},
    pages = {477--481},
    volume = {500},
    doi = {10.1038/nature12433},
    issn = {00280836}
}

@article{Lass2003ChemicallyReviewb,
    title = {{Chemically induced anti-predator defences in plankton: A review}},
    year = {2003},
    journal = {Hydrobiologia},
    author = {Lass, Sandra and Spaak, Piet},
    pages = {221--239},
    volume = {491},
    isbn = {0018-8158},
    doi = {10.1023/A:1024487804497},
    issn = {00188158},
    pmid = {16019642},
    keywords = {Adaptation, Algae, Ciliate, Cost, Daphnia, Identification, Inducible defence, Kairomone, Rotifer}
}

@article{Wulfridge2016ChoiceDatab,
    title = {{Choice of reference genome can introduce massive bias in bisulfite sequencing data}},
    year = {2016},
    author = {Wulfridge, Phillip and Langmead, Ben and Feinberg, Andrew P and Hansen, Kasper D},
    pages = {1--31}
}

@article{Li2002ChromatinDevelopmentb,
    title = {{Chromatin modification and epigenetic reprogramming in mammalian development}},
    year = {2002},
    journal = {Nature Reviews Genetics},
    author = {Li, En},
    number = {9},
    pages = {662--673},
    volume = {3},
    isbn = {1471-0056},
    doi = {10.1038/nrg887},
    issn = {14710056},
    pmid = {12209141}
}

@article{Wang2014Chromosome-wideDomesticab,
    title = {{Chromosome-wide profiling of X-chromosome inactivation and epigenetic states in fetal brain and placenta of the opossum, Monodelphis domestica}},
    year = {2014},
    journal = {Genome Research},
    author = {Wang, Xu and Douglas, Kory C. and VandeBerg, John L. and Clark, Andrew G. and Samollow, Paul B.},
    number = {1},
    pages = {70--83},
    volume = {24},
    isbn = {1549-5469 (Electronic){\textbackslash}r1088-9051 (Linking)},
    doi = {10.1101/gr.161919.113},
    issn = {10889051},
    pmid = {24065774}
}

@book{IPCC2014ClimateChangeb,
    title = {{Climate Change 2014: Synthesis Report. Contribution of Working Groups I, II and III to the Fifth Assessment Report of the Intergovernmental Panel on Climate Change}},
    year = {2014},
    booktitle = {Ipcc},
    author = {{IPCC}},
    pages = {151},
    isbn = {9789291691432}
}

@article{GIENAPP2008ClimateResponsesb,
    title = {{Climate change and evolution: disentangling environmental and genetic responses}},
    year = {2008},
    journal = {Molecular Ecology},
    author = {GIENAPP, P. and TEPLITSKY, C. and ALHO, J. S. and MILLS, J. A. and MERIL{\"{A}}, J.},
    number = {1},
    pages = {167--178},
    volume = {17},
    url = {http://doi.wiley.com/10.1111/j.1365-294X.2007.03413.x},
    doi = {10.1111/j.1365-294X.2007.03413.x},
    issn = {09621083},
    keywords = {breeding value, climate change, haldane, heritability, phenotypic plasticity, quantitative}
}

@article{Hoffmann2011ClimateAdaptationb,
    title = {{Climate change and evolutionary adaptation}},
    year = {2011},
    journal = {Nature},
    author = {Hoffmann, A A and Sgro, C M},
    number = {7335},
    pages = {479--485},
    volume = {470},
    url = {<Go to ISI>://WOS:000287652900031},
    isbn = {0028-0836},
    doi = {10.1038/nature09670},
    issn = {0028-0836},
    pmid = {21350480},
    keywords = {adaptive evolution, drosophila-melanogaster, environmental-change, genetic adaptation, natural-selection, phenotypic plasticity, prevent extinction, rapid evolution, thermal, tolerance, wyeomyia-smithii}
}

@article{Karell2011ClimateBirdb,
    title = {{Climate change drives microevolution in a wild bird}},
    year = {2011},
    journal = {Nature Communications},
    author = {Karell, Patrik and Ahola, Kari and Karstinen, Teuvo and Valkama, Jari and Brommer, Jon E.},
    number = {Viikinkaari 1},
    pages = {208},
    volume = {2},
    publisher = {Nature Publishing Group},
    url = {http://www.nature.com/doifinder/10.1038/ncomms1213},
    doi = {10.1038/ncomms1213},
    issn = {2041-1723}
}

@article{Merila2014ClimateEvidenceb,
    title = {{Climate change, adaptation, and phenotypic plasticity: The problem and the evidence}},
    year = {2014},
    journal = {Evolutionary Applications},
    author = {Meril{\"{a}}, Juha and Hendry, Andrew P.},
    number = {1},
    pages = {1--14},
    volume = {7},
    isbn = {1752-4571},
    doi = {10.1111/eva.12137},
    issn = {17524563},
    pmid = {24454544},
    keywords = {Environmental change, Evolution, Genetics, Global change, Individual plasticity, Natural selection}
}

@misc{ClimateNature.pdfb,
    title = {{Climate response to increasing levels of greenhouse (Nature).pdf}}
}

@article{Rehan2015ClimbingSocialityb,
    title = {{Climbing the social ladder: The molecular evolution of sociality}},
    year = {2015},
    journal = {Trends in Ecology and Evolution},
    author = {Rehan, Sandra M. and Toth, Amy L.},
    number = {7},
    pages = {426--433},
    volume = {30},
    publisher = {Elsevier Ltd},
    url = {http://dx.doi.org/10.1016/j.tree.2015.05.004},
    doi = {10.1016/j.tree.2015.05.004},
    issn = {01695347},
    keywords = {Comparative genomics, Eusociality, Hymenoptera, Social evolution}
}

@article{Cuhra2013Clone-Magnab,
    title = {{Clone- and age-dependent toxicity of a glyphosate commercial formulation and its active ingredient in Daphnia magna}},
    year = {2013},
    journal = {Ecotoxicology},
    author = {Cuhra, Marek and Traavik, Terje and B{\o}hn, Thomas},
    number = {2},
    pages = {251--262},
    volume = {22},
    isbn = {0963-9292},
    doi = {10.1007/s10646-012-1021-1},
    issn = {09639292},
    pmid = {23224423},
    keywords = {Aquatic, Chronic toxicity, Cladocera, Glyphosate, Roundup, Toxicology}
}

@article{Brown2016ClonesCanadab,
    title = {{Clones or clans: the genetic structure of a deep sea sponge, Aphrocallistes vastus, in unique sponge reefs of British Columbia, Canada}},
    year = {2016},
    journal = {International Journal of Laboratory Hematology},
    author = {Brown, Rachel R. and Davis, Corey S. and Leys, Sally P.},
    pages = {1045--1059},
    volume = {Molecular },
    isbn = {4955139574},
    doi = {10.1111/ijlh.12426},
    issn = {1751553X},
    keywords = {2016, accepted 28 november 2016, deep-sea, genomic duplication, glass sponge reefs, next generation sequencing, population structure, received 2 september 2015, revision received 21 november, single nucleotide polymorphisms}
}

@article{Zhong2012CloningSoybean.b,
    title = {{Cloning and expression analysis of GmGAL1, SOC1 homolog gene in soybean.}},
    year = {2012},
    journal = {Molecular biology reports},
    author = {Zhong, Xiaofang and Dai, Xi and Xv, Jiaohui and Wu, Hanying and Liu, Bin and Li, Hongyu},
    number = {6},
    pages = {6967--74},
    volume = {39},
    url = {http://www.ncbi.nlm.nih.gov/pubmed/22350155},
    doi = {10.1007/s11033-012-1524-0},
    issn = {1573-4978},
    pmid = {22350155},
    keywords = {Amino Acid Sequence, Arabidopsis, Arabidopsis Proteins, Arabidopsis Proteins: genetics, Arabidopsis: genetics, Arabidopsis: growth {\&} development, Circadian Clocks, Cloning, Molecular, Conserved Sequence, Flowers, Flowers: genetics, Flowers: growth {\&} development, Flowers: metabolism, Gene Expression Regulation, Developmental, Gene Expression Regulation, Plant, MADS Domain Proteins, MADS Domain Proteins: chemistry, MADS Domain Proteins: genetics, MADS Domain Proteins: metabolism, Molecular Sequence Data, Organ Specificity, Phylogeny, Plant Proteins, Plant Proteins: chemistry, Plant Proteins: genetics, Plant Proteins: metabolism, Plants, Genetically Modified, Protein Structure, Tertiary, Sequence Analysis, DNA, Sequence Analysis, Protein, Sequence Homology, Amino Acid, Soybeans, Soybeans: genetics, Soybeans: growth {\&} development, Soybeans: metabolism, Transcription, Genetic}
}

@article{Haig2014CoadaptationImprintingb,
    title = {{Coadaptation and conflict, misconception and muddle, in the evolution of genomic imprinting}},
    year = {2014},
    journal = {Heredity (Edinb)},
    author = {Haig, D},
    number = {2},
    pages = {96--103},
    volume = {113},
    publisher = {Nature Publishing Group},
    url = {http://www.ncbi.nlm.nih.gov/pmc/articles/PMC4105449/pdf/hdy201397a.pdf},
    isbn = {0018-067x},
    doi = {10.1038/hdy.2013.97},
    issn = {1365-2540},
    pmid = {24129605},
    keywords = {*Adaptation, Biological, *Biological Evolution, *Genomic Imprinting, Animals, Epistasis, Genetic, Female, Genetic Fitness, Humans, Male, Models, Genetic, Phenotype}
}

@article{Jansen2011CollateralParasitesb,
    title = {{Collateral Damage: Rapid Exposure-Induced Evolution of Pesticide Resistance Leads To Increased Susceptibility To Parasites}},
    year = {2011},
    journal = {Evolution},
    author = {Jansen, Mieke and Stoks, Robby and Coors, Anja and van Doorslaer, Wendy and de Meester, Luc},
    number = {9},
    pages = {2681--2691},
    volume = {65},
    url = {http://doi.wiley.com/10.1111/j.1558-5646.2011.01331.x},
    doi = {10.1111/j.1558-5646.2011.01331.x},
    issn = {00143820},
    keywords = {biotic and abiotic, cost of evolution, daphnia magna, exposure history, natural populations are exposed, pasteuria ramosa, reduce fitness, resistance, stressors that may drastically, synergistic effect, to a variety of, van straalen 2003}
}

@article{Holland2015ColonyPollinatorb,
    title = {{Colony and individual life-history responses to temperature in a social insect pollinator}},
    year = {2015},
    journal = {Functional Ecology},
    author = {Holland, Jacob G. and Bourke, Andrew F. G.},
    pages = {n/a-n/a},
    url = {http://doi.wiley.com/10.1111/1365-2435.12480},
    isbn = {13652435},
    doi = {10.1111/1365-2435.12480},
    issn = {02698463}
}

@article{Holland2015ColonyPollinatorc,
    title = {{Colony and individual life-history responses to temperature in a social insect pollinator}},
    year = {2015},
    journal = {Functional Ecology},
    author = {Holland, Jacob G. and Bourke, Andrew F. G.},
    number = {9},
    pages = {1209--1217},
    volume = {29},
    url = {http://doi.wiley.com/10.1111/1365-2435.12480},
    isbn = {13652435},
    doi = {10.1111/1365-2435.12480},
    issn = {13652435},
    keywords = {Bumblebees, Climate change, Colony cycle, Phenology, Pollination, Thermoregulation}
}

@article{MuyssenB.T.A.MessiaenM.JanssenC.R.2010.CombinedcadmiumandtemperatureacclimationinDaphniamagna:Physiologicalandsub-cellulareffects.EcotoxicologyandEnvironmentalSafety735pp.735742.Availableat:http://dx.doi.org/10.1016/2010CombinedEffectsb,
    title = {{Combined cadmium and temperature acclimation in Daphnia magna: Physiological and sub-cellular effects}},
    year = {2010},
    journal = {Ecotoxicology and Environmental Safety},
    author = {Muyssen, B.T.A., Messiaen, M. {\&} Janssen, C.R., 2010. Combined cadmium and temperature acclimation in Daphnia magna: Physiological and sub-cellular effects. Ecotoxicology and Environmental Safety, 73(5), pp.735–742. Available at: http://dx.doi.org/10.1016/, Brita T A and Messiaen, Marlies and Janssen, Colin R.},
    number = {5},
    pages = {735--742},
    volume = {73},
    publisher = {Elsevier},
    url = {http://dx.doi.org/10.1016/j.ecoenv.2009.12.018},
    isbn = {0147-6513},
    doi = {10.1016/j.ecoenv.2009.12.018},
    issn = {01476513},
    pmid = {20061023},
    keywords = {Cadmium toxicity, Energy, Interaction, Metabolism, Oxidative stress, Temperature, Water flea}
}

@article{Fellous2014CombiningBreadthb,
    title = {{Combining experimental evolution and field population assays to study the evolution of host range breadth}},
    year = {2014},
    journal = {Journal of Evolutionary Biology},
    author = {Fellous, S. and Angot, G. and Orsucci, M. and Migeon, A. and Auger, P. and Olivieri, I. and Navajas, M.},
    number = {5},
    pages = {911--919},
    volume = {27},
    isbn = {1010-061x},
    doi = {10.1111/jeb.12362},
    issn = {14209101},
    pmid = {24689448},
    keywords = {Evolution, Generalist, Herbivore, Host range, Specialization, Spider mite, Tetranychus urticae}
}

@article{Clusella-Trullas2011CommentNiches.b,
    title = {{Comment on "Erosion of lizard diversity by climate change and altered thermal niches".}},
    year = {2011},
    journal = {Science (New York, N.Y.)},
    author = {Clusella-Trullas, Susana and Chown, Steven L},
    number = {6029},
    pages = {537; author reply 537},
    volume = {332},
    isbn = {1095-9203 (Electronic){\textbackslash}r0036-8075 (Linking)},
    doi = {10.1126/science.1195348},
    issn = {0036-8075},
    pmid = {21527699}
}

@article{Park2011ComparativeGenomesb,
    title = {{Comparative analyses of DNA methylation and sequence evolution using Nasonia genomes}},
    year = {2011},
    journal = {Molecular Biology and Evolution},
    author = {Park, Jungsun and Peng, Zuogang and Zeng, Jia and Elango, Navin and Park, Taesung and Wheeler, Dave and Werren, John H. and Yi, Soojin V.},
    number = {12},
    pages = {3345--3354},
    volume = {28},
    doi = {10.1093/molbev/msr168},
    issn = {07374038},
    keywords = {DNA methylation, Nasonia, alternative splicing, genome evolution, molecular evolution, sex determination}
}

@article{Ho2014ComparativeOrganizationb,
    title = {{Comparative analysis of metazoan chromatin organization}},
    year = {2014},
    journal = {Nature},
    author = {Ho, Joshua W. K. and Jung, Youngsook L. and Liu, Tao and Alver, Burak H. and Lee, Soohyun and Ikegami, Kohta and Sohn, Kyung-Ah and Minoda, Aki and Tolstorukov, Michael Y. and Appert, Alex and Parker, Stephen C. J. and Gu, Tingting and Kundaje, Anshul and Riddle, Nicole C. and Bishop, Eric and Egelhofer, Thea A. and Hu, Sheng'en Shawn and Alekseyenko, Artyom A. and Rechtsteiner, Andreas and Asker, Dalal and Belsky, Jason A. and Bowman, Sarah K. and Chen, Q. Brent and Chen, Ron A.-J. and Day, Daniel S. and Dong, Yan and Dose, Andrea C. and Duan, Xikun and Epstein, Charles B. and Ercan, Sevinc and Feingold, Elise A. and Ferrari, Francesco and Garrigues, Jacob M. and Gehlenborg, Nils and Good, Peter J. and Haseley, Psalm and He, Daniel and Herrmann, Moritz and Hoffman, Michael M. and Jeffers, Tess E. and Kharchenko, Peter V. and Kolasinska-Zwierz, Paulina and Kotwaliwale, Chitra V. and Kumar, Nischay and Langley, Sasha A. and Larschan, Erica N. and Latorre, Isabel and Libbrecht, Maxwell W. and Lin, Xueqiu and Park, Richard and Pazin, Michael J. and Pham, Hoang N. and Plachetka, Annette and Qin, Bo and Schwartz, Yuri B. and Shoresh, Noam and Stempor, Przemyslaw and Vielle, Anne and Wang, Chengyang and Whittle, Christina M. and Xue, Huiling and Kingston, Robert E. and Kim, Ju Han and Bernstein, Bradley E. and Dernburg, Abby F. and Pirrotta, Vincenzo and Kuroda, Mitzi I. and Noble, William S. and Tullius, Thomas D. and Kellis, Manolis and MacAlpine, David M. and Strome, Susan and Elgin, Sarah C. R. and Liu, Xiaole Shirley and Lieb, Jason D. and Ahringer, Julie and Karpen, Gary H. and Park, Peter J.},
    number = {7515},
    pages = {449--452},
    volume = {512},
    url = {http://www.pubmedcentral.nih.gov/articlerender.fcgi?artid=4227084&tool=pmcentrez&rendertype=abstract},
    isbn = {0000017892},
    doi = {10.1038/nature13415},
    issn = {0028-0836},
    pmid = {25164756},
    arxivId = {NIHMS150003},
    keywords = {Animals, Caenorhabditis elegans, Caenorhabditis elegans: cytology, Caenorhabditis elegans: genetics, Cell Line, Centromere, Centromere: genetics, Centromere: metabolism, Chromatin, Chromatin Assembly and Disassembly, Chromatin Assembly and Disassembly: genetics, Chromatin: chemistry, Chromatin: genetics, Chromatin: metabolism, DNA Replication, DNA Replication: genetics, Drosophila melanogaster, Drosophila melanogaster: cytology, Drosophila melanogaster: genetics, Enhancer Elements, Genetic, Enhancer Elements, Genetic: genetics, Epigenesis, Genetic, Heterochromatin, Heterochromatin: chemistry, Heterochromatin: genetics, Heterochromatin: metabolism, Histones, Histones: chemistry, Histones: metabolism, Humans, Molecular Sequence Annotation, Nuclear Lamina, Nuclear Lamina: metabolism, Nucleosomes, Nucleosomes: chemistry, Nucleosomes: genetics, Nucleosomes: metabolism, Promoter Regions, Genetic, Promoter Regions, Genetic: genetics, Species Specificity}
}

@article{Lopez2006ComparativeImmunityb,
    title = {{Comparative analysis of serine protease-related genes in the honey bee genome: possible involvement in embryonic development and innate immunity}},
    year = {2006},
    journal = {Insect Molecular Biology},
    author = {Lopez, Dawn L. and Zou, Z. and Evans, Jay D. and Jiang, Haobo and Kanost, Michael R.},
    number = {5},
    pages = {603--614},
    volume = {15},
    doi = {10.1111/j.1365-2583.2006.00684.x},
    issn = {0962-1075},
    keywords = {analysis, apis mellifera, clip domain, insect immunity, phylogenetic, protease cascade, protease homolog, serine, serpin}
}

@article{Gerstein2014ComparativeSpecies.b,
    title = {{Comparative analysis of the transcriptome across distant species.}},
    year = {2014},
    journal = {Nature},
    author = {Gerstein, Mark B and Rozowsky, Joel and Yan, Koon-Kiu and Wang, Daifeng and Cheng, Chao and Brown, James B and Davis, Carrie a and Hillier, Ladeana and Sisu, Cristina and Li, Jingyi Jessica and Pei, Baikang and Harmanci, Arif O and Duff, Michael O and Djebali, Sarah and Alexander, Roger P and Alver, Burak H and Auerbach, Raymond and Bell, Kimberly and Bickel, Peter J and Boeck, Max E and Boley, Nathan P and Booth, Benjamin W and Cherbas, Lucy and Cherbas, Peter and Di, Chao and Dobin, Alex and Drenkow, Jorg and Ewing, Brent and Fang, Gang and Fastuca, Megan and Feingold, Elise a and Frankish, Adam and Gao, Guanjun and Hammonds, Ann and Harrow, Jen and Hoskins, Roger A and Good, Peter J and Guigo, Roderic and Huynh, Chau and Jha, Sonali and Kasper, Dionna and Kato, Masaomi and Kaufman, Thomas C and Huang, Haiyan and Hubbard, Tim J P and Mcwhirter, Rebecca and Merrihew, Gennifer and Miller, David M and Mortazavi, Ali and Murad, Rabi and Oliver, Brian and Olson, Sara and Park, Peter J and Pazin, Michael J and Perrimon, Norbert and Pervouchine, Dmitri and Reinke, Valerie and Reymond, Alexandre and Robinson, Garrett and Samsonova, Anastasia and Saunders, Gary I and Schlesinger, Felix and Sethi, Anurag and Slack, Frank J and Spencer, William C and Stoiber, Marcus H and Strasbourger, Pnina and Tanzer, Andrea and Thompson, Owen A and Wan, Kenneth H and Wang, Guilin and Wang, Huaien and Watkins, Kathie L and Wen, Jiayu and Wen, Kejia and Xue, Chenghai and Yang, Li and Yip, Kevin and Zaleski, Chris and Zhang, Yan and Zheng, Henry and Brenner, Steven E and Graveley, Brenton R and Celniker, Susan E and Gingeras, Thomas R and Waterston, Robert},
    pages = {445--448},
    volume = {512},
    isbn = {1476-4687 (Electronic) 0028-0836 (Linking)},
    doi = {10.1038/nature13424},
    issn = {0028-0836},
    pmid = {25164755},
    arxivId = {NIHMS150003}
}

@article{E.Deakin2014ComparativeRegulationb,
    title = {{Comparative epigenomics: an emerging field with breakthrough potential to understand evolution of epigenetic regulation}},
    year = {2014},
    journal = {AIMS Genetics},
    author = {E. Deakin, Janine and Domaschenz, Renae and Siew Lim, Pek and Ezaz, Tariq and Rao, Sudha},
    number = {1},
    pages = {34--54},
    volume = {1},
    url = {http://www.aimspress.com/article/10.3934/genet.2014.1.34},
    doi = {10.3934/genet.2014.1.34},
    issn = {2377-1143}
}

@article{Herrera2016ComparativeConcept.b,
    title = {{Comparative spatial genetics and epigenetics of plant populations: heuristic value and a proof of concept.}},
    year = {2016},
    journal = {Molecular ecology},
    author = {Herrera, Carlos M and Medrano, Mónica and Bazaga, Pilar},
    pages = {1653--1664},
    url = {http://www.ncbi.nlm.nih.gov/pubmed/26850938},
    doi = {10.1111/mec.13576},
    issn = {1365-294X},
    pmid = {26850938},
    keywords = {2016, accepted 1 february 2016, dna methylation, epigenetic diversity, genetic diversity, helleborus foetidus, isolation by distance, received 30 june 2015, revision received 29 january, spatial structure}
}

@article{Berens2015ComparativeInsectsb,
    title = {{Comparative Transcriptomics of Convergent Evolution: Different Genes but Conserved Pathways Underlie Caste Phenotypes across Lineages of Eusocial Insects}},
    year = {2015},
    journal = {Molecular Biology and Evolution},
    author = {Berens, A. J. and Hunt, J. H. and Toth, A. L.},
    number = {3},
    pages = {690--703},
    volume = {32},
    url = {http://mbe.oxfordjournals.org/cgi/doi/10.1093/molbev/msu330},
    doi = {10.1093/molbev/msu330},
    issn = {0737-4038},
    keywords = {castes, convergent evolution, gene expression, phenotypic plasticity, social insects, transcriptome}
}

@article{Berens2015ComparativeInsectsc,
    title = {{Comparative Transcriptomics of Convergent Evolution: Different Genes but Conserved Pathways Underlie Caste Phenotypes across Lineages of Eusocial Insects}},
    year = {2015},
    journal = {Molecular Biology and Evolution},
    author = {Berens, A. J. and Hunt, J. H. and Toth, A. L.},
    number = {3},
    pages = {690--703},
    volume = {32},
    url = {http://mbe.oxfordjournals.org/cgi/doi/10.1093/molbev/msu330},
    doi = {10.1093/molbev/msu330},
    issn = {0737-4038},
    keywords = {castes, convergent evolution, gene expression, phenotypic plasticity, social insects, transcriptome}
}

@article{Chatterjee2012ComparisonDatab,
    title = {{Comparison of alignment software for genome-wide bisulphite sequence data}},
    year = {2012},
    journal = {Nucleic Acids Research},
    author = {Chatterjee, Aniruddha and Stockwell, Peter A. and Rodger, Euan J. and Morison, Ian M.},
    number = {10},
    pages = {1--8},
    volume = {40},
    isbn = {0305-1048},
    doi = {10.1093/nar/gks150},
    issn = {03051048},
    pmid = {22344695}
}

@article{Harris2010ComparisonModificationsb,
    title = {{Comparison of sequencing-based methods to profile DNA methylation and identification of monoallelic epigenetic modifications}},
    year = {2010},
    journal = {Nature Biotechnology},
    author = {Harris, R Alan and Wang, Ting and Coarfa, Cristian and Nagarajan, Raman P and Hong, Chibo and Downey, Sara L and Johnson, Brett E and Fouse, Shaun D and Delaney, Allen and Zhao, Yongjun and Olshen, Adam and Ballinger, Tracy and Zhou, Xin and Forsberg, Kevin J and Gu, Junchen and Echipare, Lorigail and O'Geen, Henriette and Lister, Ryan and Pelizzola, Mattia and Xi, Yuanxin and Epstein, Charles B and Bernstein, Bradley E and Hawkins, R David and Ren, Bing and Chung, Wen-Yu and Gu, Hongcang and Bock, Christoph and Gnirke, Andreas and Zhang, Michael Q and Haussler, David and Ecker, Joseph R and Li, Wei and Farnham, Peggy J and Waterland, Robert A and Meissner, Alexander and Marra, Marco A and Hirst, Martin and Milosavljevic, Aleksandar and Costello, Joseph F},
    number = {10},
    pages = {1097--1105},
    volume = {28},
    publisher = {Nature Publishing Group},
    url = {http://www.nature.com/doifinder/10.1038/nbt.1682},
    doi = {10.1038/nbt.1682},
    issn = {1087-0156}
}

@article{Harris2010ComparisonModificationsc,
    title = {{Comparison of sequencing-based methods to profile DNA methylation and identification of monoallelic epigenetic modifications}},
    year = {2010},
    journal = {Nature Biotechnology},
    author = {Harris, R Alan and Wang, Ting and Coarfa, Cristian and Nagarajan, Raman P and Hong, Chibo and Downey, Sara L and Johnson, Brett E and Fouse, Shaun D and Delaney, Allen and Zhao, Yongjun and Olshen, Adam and Ballinger, Tracy and Zhou, Xin and Forsberg, Kevin J and Gu, Junchen and Echipare, Lorigail and O'Geen, Henriette and Lister, Ryan and Pelizzola, Mattia and Xi, Yuanxin and Epstein, Charles B and Bernstein, Bradley E and Hawkins, R David and Ren, Bing and Chung, Wen-Yu and Gu, Hongcang and Bock, Christoph and Gnirke, Andreas and Zhang, Michael Q and Haussler, David and Ecker, Joseph R and Li, Wei and Farnham, Peggy J and Waterland, Robert A and Meissner, Alexander and Marra, Marco A and Hirst, Martin and Milosavljevic, Aleksandar and Costello, Joseph F},
    number = {10},
    pages = {1097--1105},
    volume = {28},
    publisher = {Nature Publishing Group},
    url = {http://www.nature.com/doifinder/10.1038/nbt.1682},
    doi = {10.1038/nbt.1682},
    issn = {1087-0156}
}

@article{Koren2018CompleteBinningb,
    title = {{Complete assembly of parental haplotypes with trio binning}},
    year = {2018},
    journal = {bioRxiv},
    author = {Koren, Sergey and Rhie, Arang and Walenz, Brian P. and Dilthey, Alexander T. and Bickhart, Derek M. and Kingan, Sarah B. and Hiendleder, Stefan and Williams, John L. and Smith, Timothy P.L. and Phillippy, Adam},
    pages = {271486},
    url = {https://www.biorxiv.org/content/early/2018/02/26/271486},
    doi = {10.1101/271486}
}

@article{Du2015CompleteApidaeb,
    title = {{Complete mitochondrial genome of <i>Bombus terrestris</i> (Hymenoptera: Apidae)}},
    year = {2015},
    journal = {Mitochondrial DNA},
    author = {Du, Qingwei and Bi, Guiqi and Zhao, Ezi and Yang, Junqing and Zhang, Zhen and Liu, Guoqiang},
    number = {January},
    pages = {1--2},
    volume = {1394},
    url = {http://www.tandfonline.com/doi/full/10.3109/19401736.2015.1089568},
    doi = {10.3109/19401736.2015.1089568},
    issn = {1940-1736},
    keywords = {bombus terrestris, mitogenome, phylogeny}
}

@article{McGrath1984CompletionGenomesb,
    title = {{Completion of mouse embryogenesis requires both the maternal and paternal genomes}},
    year = {1984},
    journal = {Cell},
    author = {McGrath, James and Solter, Davor},
    number = {1},
    pages = {179--183},
    volume = {37},
    isbn = {0092-8674 (Print){\textbackslash}n0092-8674 (Linking)},
    doi = {10.1016/0092-8674(84)90313-1},
    issn = {00928674},
    pmid = {6722870}
}

@article{Waters2013ComprehensiveSpeciesb,
    title = {{Comprehensive analysis of imprinted genes in maize reveals allelic variation for imprinting and limited conservation with other species}},
    year = {2013},
    journal = {Proceedings of the National Academy of Sciences},
    author = {Waters, A. J. and Bilinski, P. and Eichten, S. R. and Vaughn, M. W. and Ross-Ibarra, J. and Gehring, M. and Springer, N. M.},
    number = {48},
    pages = {19639--19644},
    volume = {110},
    doi = {10.1073/pnas.1309182110},
    issn = {0027-8424}
}

@article{Ratnieks2006ConflictSocietiesc,
    title = {{Conflict Resolution in Insect Societies}},
    year = {2006},
    journal = {Annual Review of Entomology},
    author = {Ratnieks, Francis L.W. and Foster, Kevin R. and Wenseleers, Tom},
    number = {1},
    pages = {581--608},
    volume = {51},
    url = {http://www.annualreviews.org/doi/10.1146/annurev.ento.51.110104.151003},
    doi = {10.1146/annurev.ento.51.110104.151003},
    issn = {0066-4170}
}

@article{Ratnieks2006ConflictSocietiesd,
    title = {{Conflict Resolution in Insect Societies}},
    year = {2006},
    journal = {Annual Review of Entomology},
    author = {Ratnieks, Francis L.W. and Foster, Kevin R. and Wenseleers, Tom},
    number = {1},
    pages = {581--608},
    volume = {51},
    url = {http://www.annualreviews.org/doi/10.1146/annurev.ento.51.110104.151003},
    doi = {10.1146/annurev.ento.51.110104.151003},
    issn = {0066-4170}
}

@article{Feng2010ConservationAnimals.b,
    title = {{Conservation and divergence of methylation patterning in plants and animals.}},
    year = {2010},
    journal = {Proceedings of the National Academy of Sciences},
    author = {Feng, Suhua and Cokus, Shawn J and Zhang, Xiaoyu and Chen, Pao-Yang and Bostick, Magnolia and Goll, Mary G and Hetzel, Jonathan and Jain, Jayati and Strauss, Steven H and Halpern, Marnie E and Ukomadu, Chinweike and Sadler, Kirsten C and Pradhan, Sriharsa and Pellegrini, Matteo and Jacobsen, Steven E},
    number = {19},
    pages = {8689--8694},
    volume = {107},
    isbn = {1091-6490 (Electronic){\textbackslash}n0027-8424 (Linking)},
    doi = {10.1073/pnas.1002720107},
    issn = {0027-8424},
    pmid = {20395551}
}

@article{Lecocq2016ConservationScaleb,
    title = {{Conservation genetics of European bees: new insights from the continental scale}},
    year = {2016},
    journal = {Conservation Genetics},
    author = {Lecocq, Thomas and G{\'{e}}rard, Maxence and Michez, Denis and Dellicour, Simon},
    number = {0},
    pages = {0},
    volume = {0},
    publisher = {Springer Netherlands},
    url = {http://link.springer.com/10.1007/s10592-016-0917-3},
    isbn = {0123456789},
    doi = {10.1007/s10592-016-0917-3},
    issn = {1566-0621},
    keywords = {Conservation,Europe,Genetic differentiation,Isolat, conservation, diferentiation, europe, genetic, isolation by distance, wild bees}
}

@article{Hayashi2017ConservedDrosophilab,
    title = {{Conserved role of Ovo in germline development in mouse and Drosophila}},
    year = {2017},
    journal = {Scientific Reports},
    author = {Hayashi, Makoto and Shinozuka, Yuko and Shigenobu, Shuji and Sato, Masanao and Sugimoto, Michihiko and Ito, Seiji and Abe, Kuniya and Kobayashi, Satoru},
    number = {August 2016},
    pages = {1--10},
    volume = {7},
    publisher = {Nature Publishing Group},
    url = {http://dx.doi.org/10.1038/srep40056},
    doi = {10.1038/srep40056},
    issn = {20452322}
}

@article{Mark1999ContrastingMiceb,
    title = {{Contrasting blood pressure effects of obesity in leptin- decient ob / ob mice and agouti yellow obese mice}},
    year = {1999},
    journal = {Journal of hypertension},
    author = {Mark, Allyn L and Shaffer, Richard a and Correia, Marcelo L G and Morgan, Donald a and Sigmund, Curt D and Haynes, William G},
    number = {12},
    pages = {1949--1953},
    volume = {17},
    keywords = {and, and veterans administration medical, biophysics, blood pressure, cardiovascular center, center, departments of b internal, hypertension, in hypertension genetics and, iowa, leptin, medicine and c physiology, melanocortins, obesity, specialized center of research, the, university of iowa}
}

@article{Tejedo2010ContrastingFrogsb,
    title = {{Contrasting effects of environmental factors during larval stage on morphological plasticity in post-metamorphic frogs}},
    year = {2010},
    journal = {Climate Research},
    author = {Tejedo, M and Marangoni, F and Pertoldi, C and Richter-Boix, a and Laurila, a and Orizaola, G and Nicieza, Ag and {\'{A}}lvarez, D and Gomez-Mestre, I},
    number = {1},
    pages = {31--39},
    volume = {43},
    isbn = {0936-577X},
    doi = {10.3354/cr00878},
    issn = {0936-577X},
    keywords = {global warming, meta-analysis, morphology, of the publisher, permitted without written consent, plasticity, pond desiccation, predation risk, resale or republication not, resources, temperature}
}

@article{Muschick2012ConvergentFishesb,
    title = {{Convergent Evolution within an Adaptive Radiation of Cichlid Fishes}},
    year = {2012},
    journal = {Current Biology},
    author = {Muschick, Moritz and Indermaur, Adrian and Salzburger, Walter},
    number = {24},
    pages = {2362--2368},
    volume = {22},
    publisher = {Elsevier Ltd},
    url = {http://dx.doi.org/10.1016/j.cub.2012.10.048},
    isbn = {0960-9822},
    doi = {10.1016/j.cub.2012.10.048},
    issn = {09609822},
    pmid = {23159601}
}

@article{Majer2018CooperativeSpidersb,
    title = {{Cooperative foraging expands dietary niche but does not offset intra-group competition for resources in social spiders}},
    year = {2018},
    journal = {Scientific Reports},
    author = {Majer, Marija and Holm, Christina and Lubin, Yael and Bilde, Trine},
    number = {1},
    pages = {11828},
    volume = {8},
    publisher = {Springer US},
    url = {http://www.nature.com/articles/s41598-018-30199-x},
    doi = {10.1038/s41598-018-30199-x},
    issn = {2045-2322}
}

@article{Online2018Copyright2018.b,
    title = {{Copyright 2018.}},
    year = {2018},
    author = {Online, Early},
    pages = {1--47},
    isbn = {9781911367765},
    doi = {10.1534/genetics.118.300904},
    keywords = {alzheimer, corresponding authors, genome- wide association, s disease, whole genome sequencing}
}

@article{Kearney2010CorrelativeChangeb,
    title = {{Correlative and mechanistic models of species distribution provide congruent forecasts under climate change}},
    year = {2010},
    journal = {Conservation Letters},
    author = {Kearney, Michael R. and Wintle, Brendan A. and Porter, Warren P.},
    number = {3},
    pages = {203--213},
    volume = {3},
    isbn = {6138344790},
    doi = {10.1111/j.1755-263X.2010.00097.x},
    issn = {1755263X},
    keywords = {Biophysical ecology, Fundamental niche, Geographical information systems, Microclimate, Physiological ecology, Realized niche, Species distribution modeling}
}

@article{DeWitt1998CostsPlasticityb,
    title = {{Costs and limits of phenotypic plasticity}},
    year = {1998},
    journal = {Trends in Ecology and Evolution},
    author = {DeWitt, Thomas J. and Sih, Andrew and Wilson, David Sloan},
    number = {2},
    pages = {77--81},
    volume = {13},
    isbn = {0169-5347},
    doi = {10.1016/S0169-5347(97)01274-3},
    issn = {01695347},
    pmid = {21238209},
    arxivId = {2594}
}

@article{Hammill2008CostsPulexb,
    title = {{Costs, benefits and the evolution of inducible defences: A case study with Daphnia pulex}},
    year = {2008},
    journal = {Journal of Evolutionary Biology},
    author = {Hammill, E. and Rogers, a. and Beckerman, a. P.},
    pages = {705--715},
    volume = {21},
    isbn = {1010-061X},
    doi = {10.1111/j.1420-9101.2008.01520.x},
    issn = {1010061X},
    pmid = {18355186},
    keywords = {Cost-benefit, Daphnia pulex, Inducible defence, Predation risk}
}

@article{Anders2013Count-basedBioconductorb,
    title = {{Count-based differential expression analysis of RNA sequencing data using R and Bioconductor}},
    year = {2013},
    journal = {Nature Protocols},
    author = {Anders, Simon and McCarthy, Davis J and Chen, Yunshun and Okoniewski, Michal and Smyth, Gordon K and Huber, Wolfgang and Robinson, Mark D},
    number = {9},
    pages = {1765--1786},
    volume = {8},
    url = {http://www.nature.com/doifinder/10.1038/nprot.2013.099},
    doi = {10.1038/nprot.2013.099},
    issn = {1754-2189}
}

@article{Gigli2015CowRoleb,
    title = {{Cow management modulates gene expression in the mammary gland, a possible epigenetics role}},
    year = {2015},
    journal = {Livestock Science},
    author = {Gigli, Isabel and Maizon, Daniel Omar},
    pages = {181--187},
    volume = {176},
    publisher = {Elsevier},
    url = {http://dx.doi.org/10.1016/j.livsci.2015.03.013},
    doi = {10.1016/j.livsci.2015.03.013},
    issn = {18711413},
    keywords = {Cow, Epigenetics, Heat stress, Mastitis, Milking frequency, Photoperiod}
}

@article{Reynard2014CpGRs143383b,
    title = {{CpG methylation regulates allelic expression of GDF5 by modulating binding of SP1 and SP3 repressor proteins to the osteoarthritis susceptibility SNP rs143383}},
    year = {2014},
    journal = {Human Genetics},
    author = {Reynard, Louise N. and Bui, Catherine and Syddall, Catherine M. and Loughlin, John},
    number = {8},
    pages = {1059--1073},
    volume = {133},
    doi = {10.1007/s00439-014-1447-z},
    issn = {14321203},
    pmid = {24861163}
}

@article{Nakanishi2014CRISPR/Cas-mediatedMagnab,
    title = {{CRISPR/Cas-mediated targeted mutagenesis in Daphnia magna}},
    year = {2014},
    journal = {PLoS ONE},
    author = {Nakanishi, Takashi and Kato, Yasuhiko and Matsuura, Tomoaki and Watanabe, Hajime},
    number = {5},
    pages = {e98363},
    volume = {9},
    isbn = {1932-6203 (Electronic) 1932-6203 (Linking)},
    doi = {10.1371/journal.pone.0098363},
    issn = {19326203},
    pmid = {24878568}
}

@article{Bassett2014CRISPR/Cas9Drosophilab,
    title = {{CRISPR/Cas9 and Genome Editing in Drosophila}},
    year = {2014},
    journal = {Journal of Genetics and Genomics},
    author = {Bassett, Andrew R. and Liu, Ji Long},
    number = {1},
    pages = {7--19},
    volume = {41},
    publisher = {Elsevier Limited and Science Press},
    url = {http://dx.doi.org/10.1016/j.jgg.2013.12.004},
    doi = {10.1016/j.jgg.2013.12.004},
    issn = {16738527},
    keywords = {CRISPR, Cas9, Drosophila melanogaster, Genome engineering, Targeted mutagenesis}
}

@article{Pulecio2017CRISPR/Cas9-BasedEpigenomeb,
    title = {{CRISPR/Cas9-Based Engineering of the Epigenome}},
    year = {2017},
    journal = {Cell Stem Cell},
    author = {Pulecio, Julian and Verma, Nipun and Mej{\'{i}}a-Ram{\'{i}}rez, Eva and Huangfu, Danwei and Raya, Angel},
    number = {4},
    pages = {431--447},
    volume = {21},
    url = {http://www.cell.com/cell-stem-cell/fulltext/S1934-5909(17)30373-9},
    doi = {10.1016/j.stem.2017.09.006},
    issn = {1934-5909},
    keywords = {CRISPR-dCas9, DNA methylation, chromatin architecture, histone modifications, targeted epigenome engineering, targeted gene edition, transcriptional regulation}
}

@article{Martin2011CutadaptReadsb,
    title = {{Cutadapt removes adapter sequences from high-throughput sequencing reads}},
    year = {2011},
    journal = {EMBnet.journal},
    author = {Martin, Marcel},
    number = {1},
    pages = {10},
    volume = {17},
    url = {http://journal.embnet.org/index.php/embnetjournal/article/view/200/479},
    isbn = {1023-4144|escape{\}}},
    doi = {10.14806/ej.17.1.200},
    issn = {2226-6089},
    pmid = {1000006697},
    arxivId = {ISSN 2226-6089},
    keywords = {adapter removal, microRNA, next generation sequencing, small RNA}
}

@article{Bracht2012CytosineTrifallaxb,
    title = {{Cytosine methylation and hydroxymethylation mark DNA for elimination in Oxytricha trifallax}},
    year = {2012},
    journal = {Genome Biology},
    author = {Bracht, John R and Perlman, David H and Landweber, Laura F},
    number = {10},
    pages = {R99},
    volume = {13},
    publisher = {BioMed Central Ltd},
    url = {http://genomebiology.com/2012/13/10/R99},
    isbn = {1465-6914 (Electronic){\textbackslash}r1465-6906 (Linking)},
    doi = {10.1186/gb-2012-13-10-r99},
    issn = {1465-6906},
    pmid = {23075511},
    keywords = {-deoxycitidine, 5-aza-2, 5-azacytidine, azacitidine, decitabine, dna degradation, epigenetics, heterochromatin, methyltransferase}
}

@article{Oh2018CytosineAgingb,
    title = {{Cytosine modifications exhibit circadian oscillations that are involved in epigenetic diversity and aging}},
    year = {2018},
    journal = {Nature Communications},
    author = {Oh, Gabriel and Ebrahimi, Sasha and Carlucci, Matthew and Zhang, Aiping and Nair, Akhil and Groot, Daniel E. and Labrie, Viviane and Jia, Peixin and Oh, Edward S. and Jeremian, Richie H. and Susic, Miki and Shrestha, Tenjin C. and Ralph, Martin R. and Gordevi{\v{c}}ius, Juozas and Koncevi{\v{c}}ius, Karolis and Petronis, Art},
    number = {1},
    pages = {1--11},
    volume = {9},
    doi = {10.1038/s41467-018-03073-7},
    issn = {20411723},
    pmid = {29440637}
}

@article{Harris2012DaphniaOrganism.b,
    title = {{Daphnia as an emerging epigenetic model organism.}},
    year = {2012},
    journal = {Genetics research international},
    author = {Harris, Kami D M and Bartlett, Nicholas J and Lloyd, Vett K},
    pages = {147892},
    volume = {2012},
    url = {http://www.pubmedcentral.nih.gov/articlerender.fcgi?artid=3335723&tool=pmcentrez&rendertype=abstract},
    isbn = {5063642500},
    doi = {10.1155/2012/147892},
    issn = {2090-3162},
    pmid = {22567376}
}

@article{Orsini2016DaphniaStressorsb,
    title = {{Daphnia magna transcriptome by RNA-Seq across 12 environmental stressors}},
    year = {2016},
    journal = {Scientific Data},
    author = {Orsini, Luisa and Gilbert, Donald and Podicheti, Ram and Jansen, Mieke and Brown, James B. and Solari, Omid Shams and Spanier, Katina I. and Colbourne, John K. and Rush, Douglas and Decaestecker, Ellen and Asselman, Jana and De Schamphelaere, Karel A.C. and Ebert, Dieter and Haag, Christoph R. and Kvist, Jouni and Laforsch, Christian and Petrusek, Adam and Beckerman, Andrew P. and Little, Tom J. and Chaturvedi, Anurag and Pfrender, Michael E. and De Meester, Luc and Frilander, Mikko J.},
    pages = {160030},
    volume = {3},
    url = {http://www.nature.com/articles/sdata201630},
    doi = {10.1038/sdata.2016.30},
    issn = {2052-4463},
    keywords = {Computational biology and bioinformatics, RNA sequencing}
}

@article{Gonzalez-Tortuero2016DaphniaGenotypesb,
    title = {{Daphnia parasite dynamics across multiple Caullerya epidemics indicate selection against common parasite genotypes}},
    year = {2016},
    journal = {Zoology},
    author = {Gonz{\'{a}}lez-Tortuero, Enrique and Rusek, Jakub and Turko, Patrick and Petrusek, Adam and Maayan, Inbar and Pi{\'{a}}lek, Lubomír and Tellenbach, Christoph and Gie{\ss}ler, Sabine and Spaak, Piet and Wolinska, Justyna},
    publisher = {Elsevier GmbH.},
    url = {http://linkinghub.elsevier.com/retrieve/pii/S0944200616300228},
    doi = {10.1016/j.zool.2016.04.003},
    issn = {09442006}
}

@article{Charlesworth2017DarwinReviewb,
    title = {{Darwin review}},
    year = {2017},
    journal = {Proc. R. Soc. B},
    author = {Charlesworth, Deborah and Barton, Nicholas H and Charlesworth, Brian},
    pages = {201628},
    volume = {284},
    isbn = {0000000227063}
}

@article{Orsini2016DataStressorsb,
    title = {{Data Descriptor : Daphnia magna transcriptome by RNA-Seq across 12 environmental stressors}},
    year = {2016},
    author = {Orsini, Luisa and Orsini, Luisa and Gilbert, Donald and Podicheti, Ram and Jansen, Mieke and Brown, James B},
    number = {May},
    pages = {1--15}
}

@article{Dupont2004DeTechnologyb,
    title = {{De novo quantitative bisulfite sequencing using the pyrosequencing technology}},
    year = {2004},
    journal = {Analytical Biochemistry},
    author = {Dupont, Jean-Michel and Tost, Jörg and Jammes, Hélène and Gut, Ivo Glynne},
    number = {1},
    pages = {119--127},
    volume = {333},
    url = {http://linkinghub.elsevier.com/retrieve/pii/S0003269704004130},
    doi = {10.1016/j.ab.2004.05.007},
    issn = {00032697},
    keywords = {bisul w te, cation takes place almost, cpg, dmr, dna methylation, dna methylation is a, exclusively at, expression, h19, ible dna modi w, igf2, modi w er in, pyrosequencing, the control of gene, this revers-, well-recognized epigenetic}
}

@article{Herb2018DefenseBrainb,
    title = {{Defense against territorial intrusion is associated with DNA methylation changes in the honey bee brain}},
    year = {2018},
    journal = {BMC Genomics},
    author = {Herb, Brian R. and Shook, Molly S. and Fields, Christopher J. and Robinson, Gene E.},
    number = {1},
    pages = {1--11},
    volume = {19},
    publisher = {BMC Genomics},
    doi = {10.1186/s12864-018-4594-0},
    issn = {14712164},
    pmid = {29580210},
    keywords = {Aggression, Brain, DNA methylation, Epigenetics, Evolution, Transcription factor binding sites}
}

@article{Huh2017DetectingSpeciesb,
    title = {{Detecting differential DNA methylation from sequencing of bisulfite converted DNA of diverse species}},
    year = {2017},
    journal = {Briefings in Bioinformatics},
    author = {Huh, Iksoo and Wu, Xin and Park, Taesung and Yi, Soojin V.},
    number = {June},
    pages = {1--14},
    url = {https://academic.oup.com/bib/article-lookup/doi/10.1093/bib/bbx077},
    doi = {10.1093/bib/bbx077},
    issn = {1467-5463},
    keywords = {bisulfite sequencing, differentially methylated regions, dna methylation, insects}
}

@article{Huh2019DetectingSpeciesb,
    title = {{Detecting differential DNA methylation from sequencing of bisulfite converted DNA of diverse species}},
    year = {2019},
    journal = {Briefings in Bioinformatics},
    author = {Huh, Iksoo and Wu, Xin and Park, Taesung and Yi, Soojin V.},
    number = {1},
    pages = {33--46},
    volume = {20},
    doi = {10.1093/bib/bbx077},
    issn = {14774054},
    keywords = {DNA methylation, bisulfite sequencing, differentially methylated regions, insects}
}

@article{Anders2012DetectingDatab,
    title = {{Detecting differential usage of exons from RNA-seq data}},
    year = {2012},
    journal = {Genome Research},
    author = {Anders, Simon and Reyes, Alejandro and Huber, Wolfgang},
    number = {10},
    pages = {2008--2017},
    volume = {22},
    isbn = {1549-5469 (Electronic) 1088-9051 (Linking)},
    doi = {10.1101/gr.133744.111},
    issn = {10889051},
    pmid = {22722343},
    arxivId = {arXiv:1011.1669v3}
}

@article{Simpson2016DetectingSequencer.b,
    title = {{Detecting DNA MEthylation using the Oxford Nanopore Technolgies MinION Sequencer.}},
    year = {2016},
    author = {Simpson, J. T. and Workman, R. and Zuzarte, P. C. and David, M. and Dursi, L. J. and Windton, T.}
}

@article{Nedic2014DetectingSerbiab,
    title = {{Detecting population admixture in honey bees of Serbia}},
    year = {2014},
    journal = {Journal of Apicultural Research},
    author = {Nedi{\'{c}}, Nebojsa and Francis, Roy Mathew and Stanisavljevi{\'{c}}, Ljubiša and Pihler, Ivan and Kezi{\'{c}}, Nikola and Bendixen, Christian and Kryger, Per},
    number = {2},
    pages = {303--313},
    volume = {53},
    url = {http://www.tandfonline.com/doi/full/10.3896/IBRA.1.53.2.12},
    doi = {10.3896/IBRA.1.53.2.12},
    issn = {0021-8839}
}

@article{Welsh2017DetectingGenomeb,
    title = {{Detecting rare asymmetrically methylated cytosines and decoding methylation patterns in the honeybee genome}},
    year = {2017},
    author = {Welsh, Laura and Maleszka, Ryszard and Foret, Sylvain},
    doi = {10.1098/rsos.170248},
    issn = {20545703}
}

@article{Peng2012DetectionModelb,
    title = {{Detection of allele-specific methylation through a generalized heterogeneous epigenome model}},
    year = {2012},
    journal = {Bioinformatics},
    author = {Peng, Qian and Ecker, Joseph R.},
    number = {12},
    pages = {163--171},
    volume = {28},
    isbn = {1367-4811 (Electronic){\textbackslash}n1367-4803 (Linking)},
    doi = {10.1093/bioinformatics/bts231},
    issn = {13674803},
    pmid = {22689757}
}

@article{Duchateau1988DevelopmentColonies.b,
    title = {{Development and reproductive strategies in <i>Bombus terrestris<{\textbackslash}i> colonies.}},
    year = {1988},
    journal = {Behaviour},
    author = {Duchateau, M J and Velthuis, H H W},
    number = {3},
    pages = {186--207},
    volume = {107},
    isbn = {00057959{\textbackslash}r1568539X},
    doi = {10.1163/156853988x00340},
    issn = {0005-7959}
}

@article{Kay2018DevelopmentalInvictab,
    title = {{Developmental DNA methyltransferase expression in the fire ant Solenopsis invicta}},
    year = {2018},
    journal = {Insect Science},
    author = {Kay, Sasha and Skowronski, Daniel and Hunt, Brendan G.},
    number = {1},
    pages = {57--65},
    volume = {25},
    doi = {10.1111/1744-7917.12413},
    issn = {17447917},
    keywords = {DNA methylation, Hymenoptera, Solenopsis invicta, epigenetics, gene expression, qPCR}
}

@article{Markov2018DevelopmentalEuropeb,
    title = {{Developmental stability of the golden Jackal (Canis aureus moreoticus geoffrey 1835) populations in southeastern Europe}},
    year = {2018},
    journal = {Comptes Rendus de L'Academie Bulgare des Sciences},
    author = {Markov, Georgi and Heltai, Miklós and Nikolov, Ivan and Penezi{\'{c}}, Aleksandra and Lanszki, József and {\'{C}}irovi{\'{c}}, Duško},
    number = {7},
    pages = {916--921},
    volume = {71},
    doi = {10.7546/CRABS.2018.07.07},
    issn = {13101331},
    keywords = {Canis aureus moreoticus, Developmental stability, European golden jackal, Fluctuating asymmetry, Non-metric characters}
}

@article{Shi2011DietApidaeb,
    title = {{Diet and cell size both affect queen-worker differentiation through DNA methylation in honey bees (Apis mellifera, Apidae)}},
    year = {2011},
    journal = {PLoS One},
    author = {Shi, Y Y and Huang, Z Y and Zeng, Z J and Wang, Z L and Wu, X B and Yan, W Y},
    number = {4},
    pages = {e18808},
    volume = {6},
    url = {http://www.ncbi.nlm.nih.gov/entrez/query.fcgi?cmd=Retrieve&db=PubMed&dopt=Citation&list_uids=21541319},
    isbn = {1932-6203 (Electronic){\textbackslash}r1932-6203 (Linking)},
    doi = {10.1371/journal.pone.0018808},
    issn = {1932-6203},
    pmid = {21541319},
    keywords = {*Cell Size, *Diet, *Hierarchy, Social, *Honey, Animals, Bees/*cytology/*genetics, CpG Islands/genetics, DNA Methylation/*genetics, Exons/genetics, Feeding Behavior/physiology, Larva/cytology, Microtubule-Associated Proteins/metabolism}
}

@article{Riddell2014DifferentialSpecificity.b,
    title = {{Differential gene expression and alternative splicing in insect immune specificity.}},
    year = {2014},
    journal = {BMC genomics},
    author = {Riddell, Carolyn E and Lobaton Garces, Juan D and Adams, Sally and Barribeau, Seth M and Twell, David and Mallon, Eamonn B},
    number = {1},
    pages = {1031},
    volume = {15},
    url = {http://www.biomedcentral.com/1471-2164/15/1031},
    isbn = {1471-2164 (Electronic)
1471-2164 (Linking)},
    doi = {10.1186/1471-2164-15-1031},
    issn = {1471-2164},
    pmid = {25431190},
    keywords = {Alternative Splicing, Animals, Cluster Analysis, Computational Biology, Crithidia, Gene Expression Profiling, Gene Expression Regulation, Genotype, Host-Parasite Interactions, Host-Parasite Interactions: genetics, Host-Parasite Interactions: immunology, Immunity, Immunity: genetics, Insects, Insects: genetics, Insects: immunology, Insects: parasitology, Serine Proteases, Serine Proteases: genetics, Time Factors}
}

@article{Sumner2006DifferentialCanadensis.b,
    title = {{Differential gene expression and phenotypic plasticity in behavioural castes of the primitively eusocial wasp, Polistes canadensis.}},
    year = {2006},
    journal = {Proceedings. Biological sciences / The Royal Society},
    author = {Sumner, Seirian and Pereboom, Jeffrey J M and Jordan, William C},
    number = {1582},
    pages = {19--26},
    volume = {273},
    url = {http://rspb.royalsocietypublishing.org/content/273/1582/19.long},
    isbn = {0962-8452 (Print)},
    doi = {10.1098/rspb.2005.3291},
    issn = {0962-8452},
    pmid = {16519229},
    keywords = {Adaptation, Physiological, Animals, Female, Gene Expression Profiling, Gene Expression Regulation, Genes, Insect, Genome, Hierarchy, Social, Life Cycle Stages, Phenotype, Reproduction, Social Behavior, Wasps, Wasps: classification, Wasps: genetics}
}

@article{Wedd2016DifferentiallyMelliferab,
    title = {{Differentially methylated obligatory epialleles modulate context-dependent LAM gene expression in the honeybee \textit{Apis mellifera}}},
    year = {2016},
    journal = {Epigenetics},
    author = {Wedd, Laura and Kucharski, Robert and Maleszka, Ryszard},
    number = {1},
    pages = {1--10},
    volume = {11},
    isbn = {1559-2308 (Electronic){\textbackslash}r1559-2294 (Linking)},
    doi = {10.1080/15592294.2015.1107695},
    issn = {15592308},
    pmid = {26507253},
    keywords = {DNA methylation, gene regulation, obligatory epialleles, sequence variants, social insect}
}

@article{Vandegehuchte2010DirectMethylationb,
    title = {{Direct and transgenerational impact on Daphnia magna of chemicals with a known effect on DNA methylation}},
    year = {2010},
    journal = {Comparative Biochemistry and Physiology - C Toxicology and Pharmacology},
    author = {Vandegehuchte, Michiel B. and Lemi{\`{e}}re, Filip and Vanhaecke, Lynn and Vanden Berghe, Wim and Janssen, Colin R.},
    number = {3},
    pages = {278--285},
    volume = {151},
    publisher = {Elsevier Inc.},
    url = {http://dx.doi.org/10.1016/j.cbpc.2009.11.007},
    doi = {10.1016/j.cbpc.2009.11.007},
    issn = {15320456},
    keywords = {2′-deoxy-5-azacytidine, 5-azacytidine, Biochanin A, Ecotoxicology, Epigenetics, Genistein, Inheritance, Vinclozolin}
}

@article{Gjuvsland2016DisentanglingAdaptationb,
    title = {{Disentangling genetic and epigenetic determinants of ultrafast adaptation}},
    year = {2016},
    journal = {Molecular Systems Biology},
    author = {Gjuvsland, Arne B and Z{\"{o}}rg{\"{o}}, Enikö and Samy, Jeevan KA and Stenberg, Simon and Demirsoy, Ibrahim H and Roque, Francisco and Maciaszczyk‐Dziubinska, Ewa and Migocka, Magdalena and Alonso‐Perez, Elisa and Zackrisson, Martin and Wysocki, Robert and Tam{\'{a}}s, Markus J and Jonassen, Inge and Omholt, Stig W and Warringer, Jonas},
    number = {12},
    pages = {892},
    volume = {12},
    url = {http://msb.embopress.org/lookup/doi/10.15252/msb.20166951},
    doi = {10.15252/msb.20166951},
    issn = {1744-4292},
    pmid = {27979908},
    keywords = {15252, 2016, 20166951, accepted 16 november 2016, adaptation, doi 10, epigenetics, evolution, genome-scale, integrative biology, modelling, msb, population genetics, received 15 march 2016, revised 11 november, subject categories evolution}
}

@article{Beygo2019DisruptionEstablishmentb,
    title = {{Disruption of KCNQ1 prevents methylation of the ICR2 and supports the hypothesis that its transcription is necessary for imprint establishment}},
    year = {2019},
    journal = {European Journal of Human Genetics},
    author = {Beygo, Jasmin and B{\"{u}}rger, Joachim and Strom, Tim M. and Kaya, Sabine and Buiting, Karin},
    publisher = {Springer US},
    url = {http://www.nature.com/articles/s41431-019-0365-x},
    doi = {10.1038/s41431-019-0365-x},
    issn = {1018-4813}
}

@article{Charalambous2003DisruptionMechanismb,
    title = {{Disruption of the imprinted Grb10 gene leads to disproportionate overgrowth by an Igf2-independent mechanism}},
    year = {2003},
    journal = {Proceedings of the National Academy of Sciences},
    author = {Charalambous, Marika and Smith, Florentia M. and Bennett, William R. and Crew, Tracey E. and Mackenzie, Francesca and Ward, Andrew},
    number = {14},
    pages = {8292--8297},
    volume = {100},
    doi = {10.1073/pnas.1532175100},
    issn = {0027-8424}
}

@article{Jiang2017DissectionCattleb,
    title = {{Dissection of additive, dominance, and imprinting effects for production and reproduction traits in Holstein cattle}},
    year = {2017},
    journal = {BMC Genomics},
    author = {Jiang, Jicai and Shen, Botong and O’Connell, Jeffrey R. and VanRaden, Paul M. and Cole, John B. and Ma, Li},
    number = {1},
    pages = {425},
    volume = {18},
    url = {http://bmcgenomics.biomedcentral.com/articles/10.1186/s12864-017-3821-4},
    doi = {10.1186/s12864-017-3821-4},
    issn = {1471-2164},
    keywords = {additive, cattle, dairy traits, dominance, imprinting, qtl, variance decomposition}
}

@article{Marrugo-Negrete2008DistributionColombiab,
    title = {{Distribution of mercury in several environmental compartments in an aquatic ecosystem impacted by gold mining in northern Colombia}},
    year = {2008},
    journal = {Archives of Environmental Contamination and Toxicology},
    author = {Marrugo-Negrete, Jose and Benitez, Luis Norberto and Olivero-Verbel, Jesús},
    number = {2},
    pages = {305--316},
    volume = {55},
    isbn = {00904341 (ISSN)},
    doi = {10.1007/s00244-007-9129-7},
    issn = {00904341},
    pmid = {18250950}
}

@article{Pyke2016DistributionsPDFb,
    title = {{distributions of bumble bees and the plants they visit Submission PDF}},
    year = {2016},
    author = {Pyke, Authors Graham H and Thomson, James D and Inouye, David W and Miller, Timothy J},
    number = {1},
    pages = {1--19},
    volume = {I},
    doi = {10.1002/ecs2.1267},
    issn = {2150-8925},
    keywords = {altitudinal transect, asynchrony, bombus, bumble bee, community ecology, elevation, flowering}
}

@article{DESPOSITO2012DiversityMarkersb,
    title = {{Diversity of Posidonia Oceanica Along a Depth Gradient Using Neutral and Selective/Non Neutral Microsatellites Markers}},
    year = {2012},
    journal = {Biol. Mar. Mediterr},
    author = {D'ESPOSITO, D and DATTOLO, E},
    pages = {45--48},
    volume = {19},
    url = {http://www.sibm.it/PDF ATTI/PDF CAMEROTA/Pagine 45-48.pdf}
}

@article{Rasmussen2016DNARatesb,
    title = {{DNA base modifications in honey bee and fruit fly genomes suggest an active demethylation machinery with species- and tissue-specific turnover rates}},
    year = {2016},
    journal = {Biochemistry and Biophysics Reports},
    author = {Rasmussen, Erik M.K. and V{\aa}gb{\o}, Cathrine B. and M{\"{u}}nch, Daniel and Krokan, Hans E. and Klungland, Arne and Amdam, Gro V. and Dahl, John Arne},
    publisher = {Elsevier},
    url = {http://linkinghub.elsevier.com/retrieve/pii/S2405580816300176},
    doi = {10.1016/j.bbrep.2016.02.011},
    issn = {24055808},
    keywords = {5-hydroxymethylcytosine, Honey bee, demethylation, fruit fly}
}

@article{Brena2009DNAMethylationb,
    title = {{DNA Methylation}},
    year = {2009},
    author = {Brena, Romulo Martin and Plass, Christoph},
    pages = {257--269},
    volume = {507},
    url = {http://www.springerlink.com/index/10.1007/978-1-59745-522-0},
    isbn = {978-1-934115-61-9},
    doi = {10.1007/978-1-59745-522-0},
    issn = {15378276},
    pmid = {1000000221},
    arxivId = {NIHMS150003},
    keywords = {2100 bioanalyzer, bio-cobra, dna methylation, dynamic range, electrofluidics chips, inhibitor, quantification}
}

@article{Ashander2016DNAHoneybeesb,
    title = {{DNA Methylation Adjusts the Specificity of Memories Depending on the Learning Context and Promotes Relearning in Honeybees}},
    year = {2016},
    author = {Ashander, Jaime and Chevin, Luis-miguel and Baskett, Marissa L and Biergans, Stephanie D and Claudianos, Charles and Reinhard, Judith and Galizia, C G},
    number = {September},
    pages = {1--11},
    volume = {9},
    doi = {10.3389/fnmol.2016.00082},
    arxivId = {arXiv:1609.06763v1},
    keywords = {DNA methylation, DNA methyltransferases, dna methylation, dna methyltransferases, epigenetics, generalization, honey bee, memory formation, memory specificity, relearning}
}

@article{Tost2007DNAPyrosequencing.b,
    title = {{DNA methylation analysis by pyrosequencing.}},
    year = {2007},
    journal = {Nature protocols},
    author = {Tost, Jörg and Gut, Ivo G},
    number = {9},
    pages = {2265--75},
    volume = {2},
    url = {http://www.ncbi.nlm.nih.gov/pubmed/17853883},
    isbn = {1750-2799 (Electronic)},
    doi = {10.1038/nprot.2007.314},
    issn = {1750-2799},
    pmid = {17853883},
    keywords = {Adaptor Proteins, Base Composition, CpG Islands, DNA, DNA Methylation, DNA: methods, Genomic Imprinting, Humans, Nuclear Proteins, Nuclear Proteins: chemistry, Nuclear Proteins: metabolism, Polymerase Chain Reaction, Sequence Analysis, Signal Transducing, Signal Transducing: chemistry, Signal Transducing: metabolism, Sulfites, Sulfites: chemistry}
}

@article{Kurdyukov2016DNAMethodb,
    title = {{DNA Methylation Analysis: Choosing the Right Method}},
    year = {2016},
    journal = {Biology},
    author = {Kurdyukov, Sergey and Bullock, Martyn},
    number = {1},
    pages = {3},
    volume = {5},
    url = {http://www.mdpi.com/2079-7737/5/1/3},
    isbn = {2079-7737 (Linking)},
    doi = {10.3390/biology5010003},
    issn = {2079-7737},
    pmid = {26751487},
    keywords = {5-methylcytosine, CpG islands, DNA methylation, cpg islands, dna methylation, epigenetics, next generation, next generation sequencing}
}

@article{Edwards2017DNAMethyltransferasesb,
    title = {{DNA methylation and DNA methyltransferases}},
    year = {2017},
    journal = {Epigenetics and Chromatin},
    author = {Edwards, John R. and Yarychkivska, Olya and Boulard, Mathieu and Bestor, Timothy H.},
    number = {1},
    pages = {1--10},
    volume = {10},
    publisher = {BioMed Central},
    doi = {10.1186/s13072-017-0130-8},
    issn = {17568935},
    keywords = {DNA cytosine methylation, Epigenetics, Mammalian DNA methyltransferases, Methylation dynamics, Methylation-related human diseases}
}

@article{Marsh2014DNATcherniaib,
    title = {{DNA methylation and temperature stress in an Antarctic polychaete, Spiophanes tcherniai}},
    year = {2014},
    journal = {Frontiers in Physiology},
    author = {Marsh, Adam G. and Pasqualone, Annamarie A.},
    number = {May},
    pages = {1--9},
    volume = {5 MAY},
    doi = {10.3389/fphys.2014.00173},
    issn = {1664042X},
    pmid = {24847277},
    keywords = {Antarctica, Cold acclimation, DNA methylation, Energy metabolism, Epigenetics, Polychaete}
}

@article{Munzbergova2018DNAClimateb,
    title = {{DNA methylation as a possible mechanism affecting ability of natural populations to adapt to changing climate}},
    year = {2018},
    journal = {Oikos},
    author = {Munzbergova, Z. and Latzel, V. and Surinova, M. and Hadincova, V.},
    url = {https://onlinelibrary.wiley.com/doi/abs/10.1111/oik.05591?af=R},
    doi = {10.1111/oik.05591},
    issn = {00301299}
}

@article{Lockett2012DNABeesb,
    title = {{DNA methylation changes elicited by social stimuli in the brains of worker honey bees}},
    year = {2012},
    journal = {Genes, Brain and Behavior},
    author = {Lockett, G. a. and Kucharski, R. and Maleszka, R.},
    number = {2},
    pages = {235--242},
    volume = {11},
    isbn = {1601-183X},
    doi = {10.1111/j.1601-183X.2011.00751.x},
    issn = {16011848},
    pmid = {22098706},
    keywords = {Apis mellifera, DNA methylation, Epigenetics, Social insect, Task polyethism}
}

@article{Messerschmidt2014DNAEmbryosb,
    title = {{DNA methylation dynamics during epigenetic reprogramming in the germline and preimplantation embryos}},
    year = {2014},
    journal = {Genes and Development},
    author = {Messerschmidt, Daniel M. and Knowles, Barbara B. and Solter, Davor},
    number = {8},
    pages = {812--828},
    volume = {28},
    doi = {10.1101/gad.234294.113},
    issn = {15495477},
    keywords = {DNA methylation, Development, Epigenetics, Reprogramming}
}

@article{Hackett2013DNACycle.b,
    title = {{DNA methylation dynamics during the mammalian life cycle.}},
    year = {2013},
    journal = {Philosophical transactions of the Royal Society of London. Series B, Biological sciences},
    author = {Hackett, Jamie A and Surani, M Azim},
    number = {1609},
    pages = {20110328},
    volume = {368},
    url = {http://www.pubmedcentral.nih.gov/articlerender.fcgi?artid=3539357&tool=pmcentrez&rendertype=abstract},
    isbn = {1471-2970 (Electronic){\textbackslash}r0962-8436 (Linking)},
    doi = {10.1098/rstb.2011.0328},
    issn = {1471-2970},
    pmid = {23166392},
    keywords = {5-Methylcytosine, 5-Methylcytosine: metabolism, Animals, Cellular Reprogramming, CpG Islands, DNA Methylation, Embryo, Mammalian, Embryo, Mammalian: cytology, Embryo, Mammalian: embryology, Embryo, Mammalian: metabolism, Embryonic Development, Gametogenesis, Gene Expression Regulation, Developmental, Genetic Loci, Genomic Imprinting, Genomic Instability, Mammals, Mammals: embryology, Mammals: genetics, Mammals: metabolism, Promoter Regions, Genetic, Retroelements}
}

@article{Foret2012DNABeesb,
    title = {{DNA methylation dynamics, metabolic fluxes, gene splicing, and alternative phenotypes in honey bees}},
    year = {2012},
    journal = {Proceedings of the {\ldots}},
    author = {Foret, Sylvain and Kucharski, R and Pellegrini, M},
    number = {13},
    pages = {4968--4973},
    volume = {109},
    url = {http://www.pnas.org/content/109/13/4968.short\npapers3://publication/doi/10.1073/pnas.1202392109/-/DCSupplemental},
    isbn = {1091-6490 (Electronic){\textbackslash}r0027-8424 (Linking)},
    doi = {10.1073/pnas.1202392109},
    issn = {0027-8424},
    pmid = {22416128}
}

@article{Heckwolf2019DNAPlasticityb,
    title = {{DNA methylation facilitates local adaptation and adaptive transgenerational plasticity}},
    year = {2019},
    author = {Heckwolf, Melanie J and Meyer, Britta S and H{\"{a}}sler, Robert and H{\"{o}}ppner, Marc P},
    keywords = {dna methylation, epigenetics, gasterosteus aculeatus, local adaptation, phenotypic plasticity, reduced representation bisulfite sequencing, transgenerational acclimation}
}

@article{Zhang2018DNAGametogenesisb,
    title = {{DNA methylation frequency and epigenetic variability of the Pacific oyster Crassostrea gigas in relation to the gametogenesis}},
    year = {2018},
    author = {Zhang, Xin and Li, Qi and Kong, Lingfeng and Yu, Hong},
    number = {0123456789},
    isbn = {1256201812},
    doi = {10.1007/s12562-018-1214-5},
    keywords = {epigenetic variation, female populations, gonad development, male populations}
}

@article{Dubin2015DNAAdaptationb,
    title = {{DNA methylation in Arabidopsis has a genetic basis and shows evidence of local adaptation}},
    year = {2015},
    journal = {eLife},
    author = {Dubin, Manu J. and Zhang, Pei and Meng, Dazhe and Remigereau, Marie Stanislas and Osborne, Edward J. and Casale, Francesco Paolo and Drewe, Philipp and Kahles, André and Jean, Geraldine and Vilhj{\'{a}}lmsson, Bjarni and Jagoda, Joanna and Irez, Selen and Voronin, Viktor and Song, Qiang and Long, Quan and R{\"{a}}tsch, Gunnar and Stegle, Oliver and Clark, Richard M. and Nordborg, Magnus},
    number = {MAY},
    pages = {1--23},
    volume = {4},
    doi = {10.7554/eLife.05255},
    issn = {2050084X}
}

@article{Glastad2011DNAErab,
    title = {{DNA methylation in insects: On the brink of the epigenomic era}},
    year = {2011},
    journal = {Insect Molecular Biology},
    author = {Glastad, K. M. and Hunt, B. G. and Yi, S. V. and Goodisman, M. A.D.},
    number = {5},
    pages = {553--565},
    volume = {20},
    doi = {10.1111/j.1365-2583.2011.01092.x},
    issn = {09621075},
    pmid = {21699596},
    keywords = {DNA methylation, comparative genomics, epigenetics}
}

@article{Yan2015DNALongevityb,
    title = {{DNA Methylation in Social Insects: How Epigenetics Can Control Behavior and Longevity}},
    year = {2015},
    journal = {Annual Review of Entomology},
    author = {Yan, Hua and Bonasio, Roberto and Simola, Daniel F. and Liebig, Jürgen and Berger, Shelley L. and Reinberg, Danny},
    number = {1},
    pages = {435--452},
    volume = {60},
    url = {http://www.annualreviews.org/doi/abs/10.1146/annurev-ento-010814-020803},
    isbn = {1545-4487 (Electronic) 0066-4170 (Linking)},
    doi = {10.1146/annurev-ento-010814-020803},
    issn = {0066-4170},
    pmid = {25341091},
    keywords = {alternative, environment, gene body methylation, plasticity, transcription}
}

@article{Elango2009DNAMellifera.b,
    title = {{DNA methylation is widespread and associated with differential gene expression in castes of the honeybee, \textit{Apis mellifera}.}},
    year = {2009},
    journal = {Proceedings of the National Academy of Sciences of the United States of America},
    author = {Elango, Navin and Hunt, Brendan G and Goodisman, Michael a D and Yi, Soojin V},
    number = {27},
    pages = {11206--11211},
    volume = {106},
    url = {http://www.pnas.org/content/106/27/11206},
    isbn = {1091-6490 (Electronic){\textbackslash}n0027-8424 (Linking)},
    doi = {10.1073/pnas.0900301106},
    issn = {1091-6490},
    pmid = {19556545},
    keywords = {Animals, Bees, Bees: genetics, Bias (Epidemiology), CpG Islands, CpG Islands: genetics, DNA Methylation, DNA Methylation: genetics, Gene Expression Regulation, Genes, Hierarchy, Insect, Nucleotides, Nucleotides: genetics, Social}
}
@article{Kilaso2016DNAMellifera,
    title = {{DNA methylation of Kr-h1 is involved in regulating ovary activation in worker honeybees (Apis mellifera)}},
    year = {2016},
    journal = {Insectes Sociaux},
    author = {Kilaso, M and Remnant, E J and Chapman, N C and Oldroyd, B P and Chanchao, C},
    publisher = {Springer International Publishing},
    url = {http://link.springer.com/10.1007/s00040-016-0518-7},
    isbn = {0004001605},
    doi = {10.1007/s00040-016-0518-7},
    issn = {0020-1812},
    keywords = {DNA methylation, Honeybee, Kr{\"{u}}ppel homolog 1, Methyla, activation {\'{a}}, dna methylation {\'{a}} honeybee, methylated cpg {\'{a}} ovary, ppel homolog 1 {\'{a}}, {\'{a}}}
}

@article{Greer2015DNAElegans,
    title = {{DNA methylation on N6-adenine in C. elegans}},
    year = {2015},
    journal = {Cell},
    author = {Greer, Eric Lieberman and Blanco, Mario Andres and Gu, Lei and Sendinc, Erdem and Liu, Jianzhao and Aristiz{\'{a}}bal-Corrales, David and Hsu, Chih Hung and Aravind, L and He, Chuan and Shi, Yang},
    number = {4},
    pages = {868--878},
    volume = {161},
    isbn = {1097-4172 (Electronic){\{}{\textbackslash}textbackslash{\}}r0092-8674 (Linking)},
    doi = {10.1016/j.cell.2015.04.005},
    issn = {10974172},
    pmid = {25936839}
}

@article{Dechow2018DNAYield,
    title = {{DNA methylation patterns in peripheral blood mononuclear cells from Holstein cattle with variable milk yield}},
    year = {2018},
    journal = {BMC Genomics},
    author = {Dechow, Chad D and Liu, Wan-Sheng},
    number = {1},
    pages = {744},
    volume = {19},
    publisher = {BMC Genomics},
    url = {https://bmcgenomics.biomedcentral.com/articles/10.1186/s12864-018-5124-9},
    doi = {10.1186/s12864-018-5124-9},
    issn = {1471-2164},
    pmid = {30309336},
    keywords = {Animal Genetics and Genomics, Life Sciences, Microarrays, Microbial Genetics and Genomics, Plant Genetics and Genomics, Proteomics, general}
}

@article{Liu2019DNADumicolai,
    title = {{DNA Methylation Patterns in the Social Spider, <i>Stegodyphus dumicola<{\{}{\textbackslash}textbackslash{\}}i>}},
    year = {2019},
    journal = {Genes},
    author = {Liu, Shenglin and Aageaard, Anne and Bechsgaard, Jesper and Bilde, Trine},
    number = {2},
    pages = {137},
    volume = {10},
    url = {http://www.mdpi.com/2073-4425/10/2/137},
    doi = {10.3390/genes10020137},
    issn = {2073-4425},
    keywords = {dna methylation, epigenetics, gene expression}
}

@article{Zhang2018DNACows,
    title = {{DNA methylation rather than single nucleotide polymorphisms regulates the production of an aberrant splice variant of IL6R in mastitic cows}},
    year = {2018},
    author = {Zhang, Yan and Wang, Xiuge and Jiang, Qiang and Hao, Haisheng and Ju, Zhihua and Yang, Chunhong and Sun, Yan},
    publisher = {Cell Stress and Chaperones},
    keywords = {10, 1007, IL6R, Single nucleotide polymorphism, Splice variant, article, cattle, contains, dna methylation, doi, electronic supplementary material the, https, il6r, mastitis, online version of this, org, s12192-017-0871-0, single nucleotide polymorphism, splice variant, this work, wang contributed equally to, yan zhang and xiuge}
}

@article{Ladd-Acosta2019DNAExposures,
    title = {{DNA Methylation Signatures as Biomarkers of Prior Environmental Exposures}},
    year = {2019},
    journal = {Current Epidemiology Reports},
    author = {Ladd-Acosta, Christine and Fallin, M Daniele},
    publisher = {Current Epidemiology Reports},
    doi = {10.1007/s40471-019-0178-z},
    issn = {2196-2995},
    keywords = {Biomarker, DNA methylation, Environmen, Past exposure, biomarker, dna methylation, environmental exposure, epigenomic, ewas, past exposure, prenatal smoking}
}

@article{Sinclair2007DNAStatus.,
    title = {{DNA methylation, insulin resistance, and blood pressure in offspring determined by maternal periconceptional B vitamin and methionine status.}},
    year = {2007},
    journal = {Proceedings of the National Academy of Sciences of the United States of America},
    author = {Sinclair, Kevin D and Allegrucci, Cinzia and Singh, Ravinder and Gardner, David S and Sebastian, Sonia and Bispham, Jayson and Thurston, Alexandra and Huntley, John F and Rees, William D and Maloney, Christopher A and Lea, Richard G and Craigon, Jim and McEvoy, Tom G and Young, Lorraine E},
    number = {49},
    pages = {19351--19356},
    volume = {104},
    url = {http://www.scopus.com/inward/record.url?eid=2-s2.0-37649011327&partnerID=tZOtx3y1},
    isbn = {1091-6490 (Electronic)},
    doi = {10.1073/pnas.0707258104},
    issn = {1091-6490},
    pmid = {18042717},
    keywords = {Animals, Blood Pressure, Body Composition, Body Composition: drug effects, DNA Methylation, DNA Methylation: drug effects, Diet, Embryo, Epigenesis, Female, Fertilization, Folic Acid, Folic Acid: administration {\&} dosage, Genetic, Genetic: drug effects, Glucose, Glucose: metabolism, Heart Rate, Heart Rate: drug effects, Immunity, Insulin Resistance, Mammalian, Mammalian: metabolism, Methionine, Methionine: administration {\&} dosage, Newborn, Newborn: immunology, Newborn: metabolism, Pregnancy, Pregnancy Outcome, Pregnancy: drug effects, Pregnancy: genetics, Pregnancy: metabolism, Sheep, Sheep: embryology, Sheep: metabolism, Vitamin B 12, Vitamin B 12: administration {\&} dosage, Vitamin B Complex, Vitamin B Complex: administration {\&} dosage}
}

@article{Smith2013DNADevelopment.,
    title = {{DNA methylation: roles in mammalian development.}},
    year = {2013},
    journal = {Nature reviews. Genetics},
    author = {Smith, Zachary D and Meissner, Alexander},
    number = {3},
    pages = {204--220},
    volume = {14},
    publisher = {Nature Publishing Group},
    url = {http://www.ncbi.nlm.nih.gov/pubmed/23400093},
    isbn = {1471-0064 (Electronic){\{}{\textbackslash}textbackslash{\}}r1471-0056 (Linking)},
    doi = {10.1038/nrg3354},
    issn = {1471-0064},
    pmid = {23400093},
    keywords = {Animals, Cell Differentiation, CpG Islands, DNA Methylation, Developmental, Embryonic Stem Cells, Embryonic Stem Cells: metabolism, Epigenesis, Gene Expression Regulation, Genetic, Genomic Imprinting, Germ Cells, Germ Cells: growth {\&} development, Hematopoiesis, Humans, Mammals, Mammals: genetics, Mammals: growth {\&} development}
}

@article{Krueger2012DNAData,
    title = {{DNA methylome analysis using short bisulfite sequencing data}},
    year = {2012},
    journal = {Nature Methods},
    author = {Krueger, Felix and Kreck, Benjamin and Franke, Andre and Andrews, Simon R},
    number = {2},
    pages = {145--151},
    volume = {9},
    isbn = {1548-7105 (Electronic){\$}{\{}{\textbackslash}textbackslash{\}}{\$}r1548-7091 (Linking)},
    doi = {10.1038/nmeth.1828},
    issn = {1548-7091},
    pmid = {22290186},
    keywords = {Bisulfite, Methylome, epigenomic}
}

@article{Bigot2011DNATerrestris,
    title = {{DNA modifications and genome rearrangements during the development and sex differentiation of the bumble bee Bombus terrestris}},
    year = {2011},
    journal = {Insect Molecular Biology},
    author = {Bigot, Y and Jegot, G and Casteret, S and Aupinel, P and Tasei, J N},
    number = {2},
    pages = {165--175},
    volume = {20},
    isbn = {1365-2583 (Electronic){\{}{\textbackslash}textbackslash{\}}r0962-1075 (Linking)},
    doi = {10.1111/j.1365-2583.2010.01052.x},
    issn = {09621075},
    pmid = {20977508},
    keywords = {Hymenoptera, amplification, caste, chromatin diminution, transposon}
}

@article{Vanselow2004DNA-remethylationMastitis,
    title = {{DNA-remethylation around a STAT5-binding enhancer in the a S1-casein promoter is associated with abrupt shutdown of a S1-casein synthesis during acute mastitis}},
    year = {2004},
    author = {Vanselow, Jens and Yang, Wei and Herrmann, Jens and Zerbe, Holm and Schuberth, Hans-joachim and Petzl, Wolfram and Tomek, Wolfgang and Seyfert, Hans-martin},
    volume = {11},
    doi = {10.1677/jme.1.02131}
}

@article{Bewick2019Dnmt1Fasciatus/i.,
    title = {{Dnmt1 is essential for egg production and embryo viability in the large milkweed bug, <i>Oncopeltus fasciatus</i>.}},
    year = {2019},
    journal = {Epigenetics and Chromatin},
    author = {Bewick, Adam J and Sanchez, Zachary and McKinney, Elizabeth C and Moore, Allen J and Moore, Patricia J and Schmitz, Robert J},
    number = {1},
    pages = {1--14},
    volume = {12},
    publisher = {BioMed Central},
    url = {https://doi.org/10.1186/s13072-018-0246-5},
    doi = {10.1186/s13072-018-0246-5},
    issn = {17568935},
    keywords = {DNA methylation, Dnmt1, RNAi, Reproduction, Transcription}
}

@article{Pegoraro2017,
    title = {{Do social insects support Haig's kin theory for the evolution of genomic imprinting?}},
    year = {2017},
    journal = {Epigenetics},
    author = {Pegoraro, Mirko and Marshall, Hollie and Lonsdale, Zoë N. and Mallon, Eamonn B.},
    number = {9},
    pages = {725--742},
    volume = {12},
    publisher = {Taylor {\&} Francis},
    url = {https://doi.org/10.1080/15592294.2017.1348445},
    doi = {10.1080/15592294.2017.1348445},
    issn = {15592308},
    keywords = {Epigenetics, Haig's theory, evolution, genomic imprinting, social insects}
}

@article{Pegoraro2017b,
    title = {{Do social insects support Haig's kin theory for the evolution of genomic imprinting?}},
    year = {2017},
    journal = {Epigenetics},
    author = {Pegoraro, Mirko and Marshall, Hollie and Lonsdale, Zoë N and Mallon, Eamonn B},
    number = {9},
    pages = {725--742},
    volume = {12},
    publisher = {Taylor {\&} Francis},
    url = {https://doi.org/10.1080/15592294.2017.1348445},
    doi = {10.1080/15592294.2017.1348445},
    issn = {15592308},
    keywords = {Epigenetics, Haig's theory, evolution, genomic imprinting, social insects}
}

@article{Laland2014DoesRethink,
    title = {{Does evolutionary theory need a rethink?}},
    year = {2014},
    journal = {Nature},
    author = {Laland, Kevin and Uller, Tobias and Feldman, Marc and Sterelny, Kim and M{\"{u}}ller, Gerd B and Moczek, Armin and Jablonka, Eva and Odling-Smee, John and Wray, Gregory A and Hoekstra, Hopi E and Futuyma, Douglas J and Lenski, Richard E and Mackay, Trudy F C and Schluter, Dolph and Strassmann, Joan E},
    number = {7521},
    pages = {161--164},
    volume = {514},
    doi = {10.1038/514161a},
    issn = {14764687}
}

@article{Johansson2007DoesTemporaria,
    title = {{Does habitat fragmentation reduce fitness and adaptability? A case study of the common frog (Rana temporaria)}},
    year = {2007},
    journal = {Molecular Ecology},
    author = {Johansson, Markus and Primmer, Craig R and Meril{\"{a}}, Juha},
    number = {13},
    pages = {2693--2700},
    volume = {16},
    isbn = {1365-294X},
    doi = {10.1111/j.1365-294X.2007.03357.x},
    issn = {09621083},
    pmid = {17594440},
    keywords = {Amphibians, Fitness, Fragmentation, Genetic variability, Microsatellites, QST}
}

@article{Gopal2005DoesCountries,
    title = {{Does inland aquatic biodiversity have a future in Asian developing countries?}},
    year = {2005},
    journal = {Hydrobiologia},
    author = {Gopal, Brij},
    number = {1},
    pages = {69--75},
    volume = {542},
    isbn = {1075000457368},
    doi = {10.1007/s10750-004-5736-8},
    issn = {00188158},
    keywords = {Aquaculture, Globalisation, Socio-cultural factors, Water policy, Water resource management}
}

@article{Camiletti2016DrosophilaBehavior,
    title = {{Drosophila As a Genetically Tractable Model for Social Insect Behavior}},
    year = {2016},
    journal = {Frontiers in Ecology and Evolution},
    author = {Camiletti, Alison L and Thompson, Graham J},
    volume = {4},
    url = {http://journal.frontiersin.org/article/10.3389/fevo.2016.00040},
    doi = {10.3389/fevo.2016.00040},
    issn = {2296-701X}
}

@article{Bokel2006DrosophilaGurken.,
    title = {{Drosophila Cornichon acts as cargo receptor for ER export of the TGFalpha-like growth factor Gurken.}},
    year = {2006},
    journal = {Development (Cambridge, England)},
    author = {B{\"{o}}kel, Christian and Dass, Sajith and Wilsch-Br{\"{a}}uninger, Michaela and Roth, Siegfried},
    number = {3},
    pages = {459--470},
    volume = {133},
    url = {http://dev.biologists.org/content/133/3/459},
    isbn = {0950-1991 (Print){\{}{\textbackslash}textbackslash{\}}r0950-1991 (Linking)},
    doi = {10.1242/dev.02219},
    issn = {0950-1991},
    pmid = {16396907},
    keywords = {axis formation, cargo receptor, emp24, er export, processing, tgf}
}

@article{Paese2017DuplicationSpiders,
    title = {{Duplication and divergence of Sox genes in spiders}},
    year = {2017},
    journal = {bioRxiv},
    author = {Paese, Christian L B and Leite, Daniel J and Schoenauer, Anna and Mcgregor, Alistair P},
    pages = {1--14},
    volume = {4},
    publisher = {BMC Evolutionary Biology},
    doi = {10.1186/s12862-018-1337-4},
    issn = {14712148},
    pmid = {30587109},
    keywords = {development, evolution, parasteatoda tepidariorum, sox genes, stegodyphus mimosarum spider}
}

@article{Tognini2015DynamicPlasticity,
    title = {{Dynamic DNA methylation in the brain: a new epigenetic mark for experience-dependent plasticity}},
    year = {2015},
    journal = {Frontiers in Cellular Neuroscience},
    author = {Tognini, Paola and Napoli, Debora and Pizzorusso, Tommaso},
    number = {331},
    volume = {9},
    url = {http://journal.frontiersin.org/Article/10.3389/fncel.2015.00331/abstract},
    isbn = {1662-5102 (Electronic){\{}{\textbackslash}textbackslash{\}}r1662-5102 (Linking)},
    doi = {10.3389/fncel.2015.00331},
    issn = {1662-5102},
    pmid = {26379502},
    keywords = {cytosine hydroxylmethylation, epigenetics, gene transcription, neurodevelopmental disorders, ocular dominance, ocular dominance plasticity}
}

@article{Zhang2018DynamicsPlants,
    title = {{Dynamics and function of DNA methylation in plants}},
    year = {2018},
    journal = {Nature Reviews Molecular Cell Biology},
    author = {Zhang, Huiming and Lang, Zhaobo and Zhu, Jian Kang},
    number = {8},
    pages = {489--506},
    volume = {19},
    publisher = {Springer US},
    url = {http://dx.doi.org/10.1038/s41580-018-0016-z},
    doi = {10.1038/s41580-018-0016-z},
    issn = {14710080}
}

@article{Painter2006EarlyThe,
    title = {{Early onset of coronary artery disease after prenatal exposure to the}},
    year = {2006},
    author = {Painter, Rebecca C and Rooij, Susanne R De and Bossuyt, Patrick M and Simmers, Timothy a and Osmond, Clive and Barker, David J and Bleker, Otto P and Roseboom, Tessa J},
    number = {2},
    pages = {322--327},
    isbn = {0002-9165 (Print){\{}{\textbackslash}textbackslash{\}}r0002-9165 (Linking)},
    issn = {0002-9165},
    pmid = {16895878},
    keywords = {age at onset, cardiovascular program-, coronary artery disease, maternal, maternal starvation, nutrition, pregnancy}
}

@article{Holland2016Early-lfeMice.,
    title = {{Early-lfe nutrition modulates the epigenetics state of specific rDNA genetics variants in mice.}},
    year = {2016},
    author = {Holland, M L and Holland, Michelle L and Lowe, Robert and Caton, Paul W and Gemma, Carolina and Carbajosa, Guillermo and Danson, Amy F and Carpenter, Asha A M and Loche, Elena and Ozanne, Susan E and Rakyan, Vardhman K},
    number = {July},
    pages = {1--9},
    volume = {7040}
}

@article{Bloch2000EcdysteroidTerrestris,
    title = {{Ecdysteroid titer, ovary status, and dominance in adult worker and queen bumble bees (Bombus terrestris)}},
    year = {2000},
    journal = {Journal of Insect Physiology},
    author = {Bloch, Guy and Hefetz, Abraham and Hartfelder, Klaus},
    number = {6},
    pages = {1033--1040},
    volume = {46},
    isbn = {0022-1910},
    doi = {10.1016/S0022-1910(99)00214-0},
    issn = {00221910},
    pmid = {10802116},
    keywords = {Bumble bee, Dominance, Ecdysteroids, Oogenesis, Regulation of reproduction}
}

@article{Hofmann2017EcologicalMetazoans,
    title = {{Ecological Epigenetics in Marine Metazoans}},
    year = {2017},
    journal = {Frontiers in Marine Science},
    author = {Hofmann, Gretchen E},
    number = {January},
    pages = {1--7},
    volume = {4},
    url = {http://journal.frontiersin.org/article/10.3389/fmars.2017.00004/full},
    doi = {10.3389/fmars.2017.00004},
    issn = {2296-7745},
    keywords = {biology, dna methylation, epigenetics, epigenomics, epigenomics and epigenetics, global change, global change and organismal, mechanisms of plasticity, response}
}

@article{Walther2002EcologicalChange.,
    title = {{Ecological responses to recent climate change.}},
    year = {2002},
    journal = {Nature},
    author = {Walther, Gian-Reto and Post, Eric and Convey, Peter and Menzel, Annette and Parmesan, Camille and Beebee, Trevor J C and Fromentin, Jean-Marc and Hoegh-Guldberg, Ove and Bairlein, Franz},
    number = {6879},
    pages = {389--395},
    volume = {416},
    isbn = {0028-0836},
    doi = {10.1038/416389a},
    issn = {0028-0836},
    pmid = {11919621},
    arxivId = {1109.1006v1}
}

@article{Blinova2017EcotoxicityMinor,
    title = {{Ecotoxicity of nanosized magnetite to crustacean Daphnia magna and duckweed Lemna minor}},
    year = {2017},
    journal = {Hydrobiologia},
    author = {Blinova, Irina and Kanarbik, Liina and Irha, Natalja and Kahru, Anne},
    number = {1},
    pages = {141--149},
    volume = {798},
    publisher = {Springer International Publishing},
    doi = {10.1007/s10750-015-2540-6},
    issn = {15735117},
    keywords = {Daphnia magna, Ecotoxicity, Fe3O4, Iron oxide nanoparticles, Lemna minor, Pollution}
}

@article{Liu2016EditingGenome,
    title = {{Editing DNA Methylation in the Mammalian Genome}},
    year = {2016},
    journal = {Cell},
    author = {Liu, X Shawn and Wu, Hao and Ji, Xiong and Stelzer, Yonatan and Wu, Xuebing and Czauderna, Szymon and Shu, Jian and Dadon, Daniel and Young, Richard A and Jaenisch, Rudolf},
    number = {1},
    pages = {233--247},
    volume = {167},
    publisher = {Elsevier Inc.},
    url = {http://dx.doi.org/10.1016/j.cell.2016.08.056},
    doi = {10.1016/j.cell.2016.08.056},
    issn = {10974172}
}

@article{Lopez-Vaamonde2007EffectTerrestris,
    title = {{Effect of the queen on worker reproduction and new queen production in the bumble bee Bombus terrestris}},
    year = {2007},
    journal = {Apidologie},
    author = {Lopez-Vaamonde, Carlos and Brown, Ruth M and Lucas, Eric R and Pereboom, Jeffrey J M and Jordan, William C and Bourke, Andrew F G},
    number = {2},
    pages = {171--180},
    volume = {38},
    url = {http://link.springer.com/10.1051/apido:2006070},
    isbn = {0044-8435},
    doi = {10.1051/apido:2006070},
    issn = {0044-8435},
    keywords = {Bombus / caste determination / pheromone / queen s}
}

@article{Tyunin2016EffectsIntermedius,
    title = {{Effects of 5-azacytidine-induced DNA demethylation on polyketide synthase gene expression in larvae of sea urchin Strongylocentrotus intermedius}},
    year = {2016},
    journal = {Biotechnology Letters},
    author = {Tyunin, A P and Ageenko, N V and Kiselev, K V},
    number = {12},
    pages = {2035--2041},
    volume = {38},
    publisher = {Springer Netherlands},
    isbn = {1052901621913},
    doi = {10.1007/s10529-016-2191-3},
    issn = {0141-5492},
    keywords = {5-azacytidine, 5-azacytidine {\'{a}} dna methylation, DNA methylation, Naphthoquinones, Poly, naphthoquinones {\'{a}} polyketide compounds, sea urchin {\'{a}} spinochromes, {\'{a}}}
}

@book{Vihma2014EffectsReview,
    title = {{Effects of Arctic Sea Ice Decline on Weather and Climate : A Review}},
    year = {2014},
    booktitle = {Surveys in Geophysics},
    author = {Vihma, Timo},
    number = {5},
    pages = {1175--1214},
    volume = {35},
    isbn = {1071201492},
    doi = {10.1007/s10712-014-9284-0},
    issn = {01693298}
}

@article{Guyon2018EffectsCopepod,
    title = {{Effects of chronic exposure to benzophenone and diclofenac on DNA methylation levels and reproductive success in a marine copepod}},
    year = {2018},
    author = {Guyon, Anais and Smith, Kirsty F and Charry, Maria P and Champeau, Olivier and Tremblay, Louis A},
    pages = {1--3},
    volume = {8},
    doi = {10.4081/xeno.2018.7674},
    keywords = {acknowledgments, emerging contaminants, epigenetic, gladioferens pectinatus, multigenerational effects, reproduction, the authors thank laura, toxicity}
}

@article{Glastad2015EffectsInsects.,
    title = {{Effects of DNA Methylation and Chromatin State on Rates of Molecular Evolution in Insects.}},
    year = {2015},
    journal = {G3 (Bethesda, Md.)},
    author = {Glastad, Karl M and Goodisman, Michael A D and Yi, Soojin V and Hunt, Brendan G},
    number = {February},
    pages = {1--15},
    volume = {6},
    url = {http://www.ncbi.nlm.nih.gov/pubmed/26637432},
    doi = {10.1534/g3.115.023499},
    issn = {2160-1836},
    pmid = {26637432},
    keywords = {Camponotus floridanus, Drosophila melanogaster, coding sequence evolution, cytosine methylation, histone modifications}
}

@article{Li2018EffectsGoats,
    title = {{Effects of maternal feed intake restriction during pregnancy on the expression of growth regulation, imprinting and epigenetic transcription-related genes in foetal goats}},
    year = {2018},
    journal = {Animal Reproduction Science},
    author = {Li, Xiaopeng and Yan, Qiongxian and Tang, Shaoxun and Tan, Zhiliang and Fitzsimmons, Carolyn Jean and Yi, Kangle},
    number = {August},
    pages = {90--98},
    volume = {198},
    doi = {10.1016/j.anireprosci.2018.09.005},
    issn = {03784320},
    keywords = {DNA methylation, Feed intake restriction, Growth and development, Imprinting genes}
}

@article{Munoz2014Effects1758,
    title = {{Effects of queen importation on the genetic diversity of Macaronesian island honey bee populations ( <i>Apis mellifera</i> Linneaus 1758)}},
    year = {2014},
    journal = {Journal of Apicultural Research},
    author = {Mu{\~{n}}oz, Irene and Pinto, Maria Alice and la R{\'{u}}a, Pilar},
    number = {2},
    pages = {296--302},
    volume = {53},
    url = {http://www.tandfonline.com/doi/full/10.3896/IBRA.1.53.2.11},
    doi = {10.3896/IBRA.1.53.2.11},
    issn = {0021-8839}
}

@article{Hawes2018EffectsVexillum,
    title = {{Effects of temperature and salinity stress on DNA methylation in a highly invasive marine invertebrate, the colonial ascidian Didemnum vexillum}},
    year = {2018},
    author = {Hawes, Nicola A and Tremblay, Louis A and Pochon, Xavier and Dunphy, Brendon and Fidler, Andrew E and Smith, Kirsty F},
    pages = {1--19},
    doi = {10.7717/peerj.5003},
    issn = {21678359},
    keywords = {Environmental change, Environmental stress, Epigenetics, Invasive species, Marine Biology, Molecular Biology, Rapid adaptation, Subjects Ecology, Zoology}
}

@article{Jeong2016EfficiencyAnalysis,
    title = {{Efficiency of methylated DNA immunoprecipitation bisulphite sequencing for whole-genome DNA methylation analysis}},
    year = {2016},
    journal = {Epigenomics},
    author = {Jeong, Hae Min and Lee, Sangseon and Chae, Heejoon and Kim, Ryong Nam and Kwon, Mi Jeong and Oh, Ensel and Choi, Yoon La and Kim, Sun and Shin, Young Kee},
    number = {8},
    pages = {1061--1077},
    volume = {8},
    isbn = {1750-192X (Electronic){\{}{\textbackslash}textbackslash{\}}r1750-192X (Linking)},
    doi = {10.2217/epi-2016-0038},
    issn = {1750192X},
    pmid = {27266718},
    keywords = {DNA methylation analysis, methylated DNA immunoprecipitation-bisulphite seq, next-generation sequencing}
}

@article{Gilles2015EfficientCastaneum,
    title = {{Efficient CRISPR-mediated gene targeting and transgene replacement in the beetle Tribolium castaneum}},
    year = {2015},
    journal = {Development},
    author = {Gilles, A F and Schinko, J B and Averof, M},
    number = {16},
    pages = {2832--2839},
    volume = {142},
    doi = {10.1242/dev.125054},
    issn = {0950-1991},
    keywords = {evo-devo, gene editing, insect}
}

@article{Bonasio2012EmergingRNAsb,
    title = {{Emerging topics in epigenetics: Ants, brains, and noncoding RNAs}},
    year = {2012},
    journal = {Annals of the New York Academy of Sciences},
    author = {Bonasio, Roberto},
    number = {1},
    pages = {14--23},
    volume = {1260},
    doi = {10.1111/j.1749-6632.2011.06363.x},
    issn = {17496632},
    keywords = {Ants, Behavior, Chromatin, Epigenetics, Noncoding RNA}
}

@article{Bonasio2012EmergingRNAs,
    title = {{Emerging topics in epigenetics: Ants, brains, and noncoding RNAs}},
    year = {2012},
    journal = {Annals of the New York Academy of Sciences},
    author = {Bonasio, Roberto},
    number = {1},
    pages = {14--23},
    volume = {1260},
    isbn = {1749-6632 (Electronic){\{}{\textbackslash}textbackslash{\}}n0077-8923 (Linking)},
    doi = {10.1111/j.1749-6632.2011.06363.x},
    issn = {00778923},
    pmid = {22239229},
    keywords = {Ants, Behavior, Chromatin, Epigenetics, Noncoding RNA}
}

@article{Rivals2007,
    title = {{Enrichment or depletion of a GO category within a class of genes: Which test?}},
    year = {2007},
    journal = {Bioinformatics},
    author = {Rivals, Isabelle and Personnaz, Léon and Taing, Lieng and Potier, Marie Claude},
    number = {4},
    pages = {401--407},
    volume = {23},
    doi = {10.1093/bioinformatics/btl633},
    issn = {13674803}
}

@article{Malinsky2016EnvironmentalMalawi,
    title = {{Environmental context for understanding the iconic adaptive radiation of cichlid fishes in Lake Malawi}},
    year = {2016},
    journal = {Proceedings of the National Academy of Sciences},
    author = {Malinsky, Milan and Salzburger, Walter},
    number = {42},
    pages = {201614272},
    volume = {113},
    url = {http://www.pnas.org/lookup/doi/10.1073/pnas.1614272113},
    doi = {10.1073/pnas.1614272113},
    issn = {0027-8424}
}

@article{Berg1994EnvironmentalRing,
    title = {{Environmental effects of introducing whitefish, Coregonus lavaretus (L.), in Lake Ring}},
    year = {1994},
    journal = {Hydrobiologia},
    author = {Berg, S and Jeppesen, E and Sandergaard, M and Mortensen, E},
    number = {1},
    pages = {71--79},
    volume = {275-276},
    url = {http://www.scopus.com/scopus/inward/record.url?eid=2-s2.0-0028593262&partnerID=40},
    doi = {10.1007/BF00026701},
    issn = {00188158},
    keywords = {Coregonus lavaretus, Secchi-depth, chlorophyll-a, eutrophication, introduction, predation, zooplankton}
}

@article{Bouetard2014EnvironmentalStagnalis.,
    title = {{Environmental versus anthropogenic effects on population adaptive divergence in the freshwater snail Lymnaea stagnalis.}},
    year = {2014},
    journal = {PloS one},
    author = {Bou{\'{e}}tard, Anthony and C{\^{o}}te, Jessica and Besnard, Anne-Laure and Collinet, Marc and Coutellec, Marie-Agnès},
    number = {9},
    pages = {e106670},
    volume = {9},
    url = {http://www.pubmedcentral.nih.gov/articlerender.fcgi?artid=4160221&tool=pmcentrez&rendertype=abstract},
    doi = {10.1371/journal.pone.0106670},
    issn = {1932-6203},
    pmid = {25207985}
}

@article{Tian2018EnvironmentallyAdaptation,
    title = {{Environmentally Induced Epigenetic Plasticity in Development: Epigenetic Toxicity and Epigenetic Adaptation}},
    year = {2018},
    journal = {Current Epidemiology Reports},
    author = {Tian, Fu-Ying and Marsit, Carmen J},
    pages = {1--11},
    publisher = {Current Epidemiology Reports},
    url = {http://link.springer.com/10.1007/s40471-018-0175-7},
    doi = {10.1007/s40471-018-0175-7},
    issn = {2196-2995},
    keywords = {DNA methylation, Environmental exposure, Epigenetics, adaptation, dna methylation, environmental exposures, epigenetics, plasticity, toxicity}
}

@article{Sharma2016EpiallelicCzern.,
    title = {{Epiallelic changes in known stress-responsive genes under extreme drought conditions in Brassica juncea (L.) Czern.}},
    year = {2016},
    journal = {Plant Cell Reports},
    author = {Sharma, Rahul and Vishal, Parivartan and Kaul, Sanjana and Dhar, Manoj K},
    publisher = {Springer Berlin Heidelberg},
    url = {http://link.springer.com/10.1007/s00299-016-2072-1},
    doi = {10.1007/s00299-016-2072-1},
    issn = {0721-7714},
    keywords = {Brassica, DNA methylation, Drought, Epialle, Epigenome, dna methylation {\'{a}}, drought {\'{a}} brassica {\'{a}}, epigenome {\'{a}} epiallele {\'{a}}, medip}
}

@article{Simola2016EpigeneticFloridanusi,
    title = {{Epigenetic (re)programming of caste-specific behavior in the ant \textit{Camponotus floridanus}}},
    year = {2016},
    journal = {Science},
    author = {Simola, D F and Graham, R J and Brady, C M and Enzmann, B L and Desplan, C and Ray, A and Zwiebel, L J and Bonasio, R and Reinberg, D and Liebig, J and Berger, S L},
    number = {6268},
    volume = {351},
    url = {http://www.sciencemag.org/cgi/doi/10.1126/science.aac6633},
    doi = {10.1126/science.aac6633},
    issn = {0036-8075},
    pmid = {26722000}
}

@article{Lamke2017EpigeneticPlants,
    title = {{Epigenetic and chromatin-based mechanisms in environmental stress adaptation and stress memory in plants}},
    year = {2017},
    journal = {Genome Biology},
    author = {L{\"{a}}mke, Jörn and B{\"{a}}urle, Isabel},
    number = {1},
    pages = {124},
    volume = {18},
    publisher = {Genome Biology},
    url = {http://dx.doi.org/10.1186/s13059-017-1263-6},
    doi = {10.1186/s13059-017-1263-6},
    issn = {1474-760X},
    pmid = {28655328}
}

@article{Dindot2004EpigeneticFetuses,
    title = {{Epigenetic and Genomic Imprinting Analysis in Nuclear Transfer Derived Bos gaurus/Bos taurus Hybrid Fetuses}},
    year = {2004},
    journal = {Biology of Reproduction},
    author = {Dindot, S V},
    number = {2},
    pages = {470--478},
    volume = {71},
    url = {https://academic.oup.com/biolreprod/article-lookup/doi/10.1095/biolreprod.103.025775},
    doi = {10.1095/biolreprod.103.025775},
    issn = {0006-3363}
}

@article{Maleszka2016EpigeneticPlasticity,
    title = {{Epigenetic code and insect behavioural plasticity}},
    year = {2016},
    journal = {Current Opinion in Insect Science},
    author = {Maleszka, Ryszard},
    pages = {45--52},
    volume = {15},
    publisher = {Elsevier Inc},
    url = {http://dx.doi.org/10.1016/j.cois.2016.03.003},
    doi = {10.1016/j.cois.2016.03.003},
    issn = {22145745}
}

@article{Jammes2011EpigeneticTraits,
    title = {{Epigenetic control of development and expression of quantitative traits}},
    year = {2011},
    journal = {Reproduction, Fertility and Development},
    author = {Jammes, Helene and Junien, Claudine and Chavatte-palmer, Pascale},
    pages = {64--74},
    volume = {23}
}

@article{Smith2016EpigeneticSpeciation,
    title = {{Epigenetic divergence as a potential first step in darter speciation}},
    year = {2016},
    journal = {Molecular Ecology},
    author = {Smith, Tracy A and Martin, Michael D and Nguyen, Michael and Mendelson, Tamra C},
    pages = {n/a-n/a},
    url = {http://doi.wiley.com/10.1111/mec.13561},
    doi = {10.1111/mec.13561},
    issn = {09621083},
    pmid = {26837057},
    keywords = {behavioural isolation, dna methylation, epigenetics, initial divergence, msap}
}

@article{Yakovlev2018EpigeneticBreeding,
    title = {{Epigenetic Effects in Livestock Breeding}},
    year = {2018},
    journal = {Russian Journal of Genetics},
    author = {Yakovlev, A F},
    number = {8},
    pages = {897--909},
    volume = {54},
    url = {http://link.springer.com/10.1134/S1022795418080148},
    doi = {10.1134/S1022795418080148},
    issn = {1022-7954},
    keywords = {10, 1134, animals, breeding, dna, doi, epigenetics, gene expression, histones, methylation, modifications, rna, s1022795418080148}
}

@article{Glastad2014EpigeneticInsects,
    title = {{Epigenetic inheritance and genome regulation: is DNA methylation linked to ploidy in haplodiploid insects?}},
    year = {2014},
    journal = {Proceedings. Biological sciences / The Royal Society},
    author = {Glastad, Karl M and Hunt, Brendan G and Yi, Soojin V and Goodisman, Michael a D},
    number = {1785},
    pages = {20140411},
    volume = {281},
    url = {http://rspb.royalsocietypublishing.org/content/281/1785/20140411.full},
    isbn = {1471-2954 (Electronic){\{}{\textbackslash}textbackslash{\}}r0962-8452 (Linking)},
    doi = {10.1098/rspb.2014.0411},
    issn = {1471-2954},
    pmid = {24789901},
    keywords = {evolution, genetics, genomics}
}

@article{Burggren2016EpigeneticPerspectives,
    title = {{Epigenetic Inheritance and Its Role in Evolutionary Biology: Re-Evaluation and New Perspectives}},
    year = {2016},
    journal = {Biology},
    author = {Burggren, Warren},
    number = {2},
    pages = {24},
    volume = {5},
    url = {http://www.mdpi.com/2079-7737/5/2/24},
    doi = {10.3390/biology5020024},
    issn = {2079-7737},
    keywords = {climate change, dynamics, ecology, epigenetics, evolution, inheritance, natural selection}
}

@article{Santos2003EpigeneticEmbryos,
    title = {{Epigenetic Marking Correlates with Developmental Potential in Cloned Bovine Preimplantation Embryos}},
    year = {2003},
    journal = {Current Biology},
    author = {Santos, Fatima and Zakhartchenko, Valeri and Stojkovic, Miodrag and Peters, Antoine and Jenuwein, Thomas and Wolf, Eckhard and Reik, Wolf and Dean, Wendy},
    pages = {1116--1121},
    volume = {13},
    isbn = {1301496634},
    doi = {10.1016/S},
    issn = {0001527X},
    pmid = {15912209},
    keywords = {"Birth and death" evolution, Concerted evolution, Enolase, Gene duplication, Glycolysis, Vertebrates evolution}
}

@article{Ibeagha-Awemu2015EpigeneticPrograms,
    title = {{Epigenetic marks: Regulators of livestock phenotypes and conceivable sources of missing variation in livestock improvement programs}},
    year = {2015},
    journal = {Frontiers in Genetics},
    author = {Ibeagha-Awemu, Eveline M and Zhao, Xin},
    number = {SEP},
    pages = {1--17},
    volume = {6},
    doi = {10.3389/fgene.2015.00302},
    issn = {16648021},
    pmid = {26442116},
    keywords = {Cattle, Epigenetics, Genetic improvement, Goat, Livestock, Pig, Sheep}
}

@article{MacDonald2012EpigeneticInsects,
    title = {{Epigenetic Mechanisms of Genomic Imprinting: Common Themes in the Regulation of Imprinted Regions in Mammals, Plants, and Insects}},
    year = {2012},
    journal = {Genetics Research International},
    author = {MacDonald, William A},
    pages = {1--17},
    volume = {2012},
    doi = {10.1155/2012/585024},
    issn = {2090-3154}
}

@article{Mirbahai2014EpigeneticExposures,
    title = {{Epigenetic memory of environmental organisms: A reflection of lifetime stressor exposures}},
    year = {2014},
    journal = {Mutation Research/Genetic Toxicology and Environmental Mutagenesis},
    author = {Mirbahai, Leda and Chipman, James K},
    pages = {10--17},
    volume = {764-765},
    publisher = {Elsevier B.V.},
    url = {http://linkinghub.elsevier.com/retrieve/pii/S1383571813002994},
    doi = {10.1016/j.mrgentox.2013.10.003},
    issn = {13835718},
    keywords = {DNA methylation, Environment, Epigenetic, Epigenetic foot-printing, Epigenetic memory, Toxicity}
}

@article{Cardoso-Junior2017EpigeneticScutellaris,
    title = {{Epigenetic modifications and their relation to caste and sex determination and adult division of labor in the stingless bee Melipona scutellaris}},
    year = {2017},
    journal = {Genetics and Molecular Biology},
    author = {Cardoso-J{\'{u}}nior, Carlos A M and Fujimura, Patrícia Tieme and Santos-J{\'{u}}nior, Célio Dias and Borges, Naiara Araújo and Ueira-Vieira, Carlos and Hartfelder, Klaus and Goulart, Luiz Ricardo and Bonetti, Ana Maria},
    number = {1},
    pages = {61--68},
    volume = {40},
    doi = {10.1590/1678-4685-GMB-2016-0242},
    issn = {16784685},
    keywords = {Caste development, DNA methylation, Genetic caste determination, Histone modification, Social bees}
}

@article{Kronholm2015EpigeneticEvolution,
    title = {{Epigenetic mutations can both help and hinder adaptive evolution}},
    year = {2015},
    journal = {Molecular Ecology},
    author = {Kronholm, Ilkka and Collins, Sinéad},
    pages = {n/a-n/a},
    url = {http://doi.wiley.com/10.1111/mec.13296},
    isbn = {1365-294X},
    doi = {10.1111/mec.13296},
    issn = {09621083},
    pmid = {26139359},
    keywords = {adaptation, epigenetics, evolution, fisher, genetic assimilation, s geometric model}
}

@book{Kozeretska2017EpigeneticInsects,
    title = {{Epigenetic Regulation of Longevity in Insects}},
    year = {2017},
    booktitle = {Advances in Insect Physiology},
    author = {Kozeretska, Irina A and Serga, Svitlana V and Koliada, Alexander K and Vaiserman, Alexander M},
    edition = {1},
    pages = {1--28},
    publisher = {Elsevier Ltd.},
    url = {http://www.sciencedirect.com/science/article/pii/S0065280617300048},
    doi = {10.1016/bs.aiip.2017.03.001},
    issn = {00652806},
    keywords = {Aging, Drosophila, Epigenetic regulation, Insect model, Longevity, Social insect}
}

@article{Delaval2004EpigeneticImprinting,
    title = {{Epigenetic regulation of mammalian genomic imprinting}},
    year = {2004},
    journal = {Current Opinion in Genetics {\&} Development},
    author = {Delaval, Katia and Feil, Robert},
    pages = {188--195},
    volume = {14},
    isbn = {0959-437X (Print){\{}{\textbackslash}textbackslash{\}}r0959-437X (Linking)},
    doi = {10.1016/j.gde.2004.01.005},
    issn = {0959437X},
    pmid = {15196466}
}

@article{Walker2016EpigeneticLiver,
    title = {{Epigenetic regulation of pyruvate carboxylase gene expression in the postpartum liver}},
    year = {2016},
    journal = {Journal of Dairy Science},
    author = {Walker, C G and Crookenden, M A and Henty, K M and Handley, R R and Kuhn-Sherlock, B and White, H M and Donkin, S S and Snell, R G and Meier, S and Heiser, A and Loor, J J and Mitchell, M D and Roche, J R},
    number = {7},
    pages = {5820--5827},
    volume = {99},
    isbn = {9788578110796},
    doi = {10.3168/jds.2015-10331},
    issn = {00220302},
    pmid = {25246403},
    arxivId = {arXiv:1011.1669v3},
    keywords = {epigenetic, gluconeogenesis, transcription}
}

@article{Foret2009EpigeneticGenes,
    title = {{Epigenetic regulation of the honey bee transcriptome: unravelling the nature of methylated genes}},
    year = {2009},
    journal = {BMC Genomics},
    author = {Foret, Sylvain and Kucharski, Robert and Pittelkow, Yvonne and Lockett, Gabrielle A and Maleszka, Ryszard},
    number = {1},
    pages = {472},
    volume = {10},
    url = {http://www.biomedcentral.com/1471-2164/10/472},
    doi = {10.1186/1471-2164-10-472},
    issn = {1471-2164}
}

@article{Ardura2017EpigeneticInvertebrates,
    title = {{Epigenetic signatures of invasive status in populations of marine invertebrates}},
    year = {2017},
    journal = {Scientific Reports},
    author = {Ardura, Alba and Zaiko, Anastasija and Mor{\'{a}}n, Paloma and Planes, Serge and Garcia-Vazquez, Eva},
    number = {February},
    pages = {42193},
    volume = {7},
    publisher = {Nature Publishing Group},
    url = {http://www.nature.com/articles/srep42193},
    doi = {10.1038/srep42193},
    issn = {2045-2322}
}

@article{Kooke2015EpigeneticThaliana,
    title = {{Epigenetic variation contributes to environmental adaptation of arabidopsis thaliana}},
    year = {2015},
    journal = {Plant Signaling and Behavior},
    author = {Kooke, Rik and Keurentjes, Joost J B},
    number = {9},
    volume = {10},
    doi = {10.1080/15592324.2015.1057368},
    issn = {15592324},
    keywords = {Adaptation, Arabidopsis, Dnamethylation, Epigenetic regulation, Morphology, Phenotypic plasticity, Pleiotropy}
}

@article{Korablev2016EpigeneticPolymorphism,
    title = {{Epigenetic variation in the American mink, Neovison vison, from eastern Europe: A search for factors of polymorphism}},
    year = {2016},
    journal = {Russian Journal of Ecology},
    author = {Korablev, N P and Korablev, M P and Korablev, P N and Tumanov, I L},
    number = {3},
    pages = {289--295},
    volume = {47},
    url = {http://link.springer.com/10.1134/S1067413616030061},
    doi = {10.1134/S1067413616030061},
    issn = {1067-4136},
    keywords = {10, 1134, 1777, 1997, abiotic factors, american mink, and abramov, doi, endogenous factors, epigenetic variation, neovison vison baryshnikov, s1067413616030061, schreber, the american mink, was introduced}
}

@article{Alvarado2015EpigeneticAnts,
    title = {{Epigenetic variation in the Egfr gene generates quantitative variation in a complex trait in ants}},
    year = {2015},
    journal = {Nature Communications},
    author = {Alvarado, Sebastian and Rajakumar, Rajendhran and Abouheif, Ehab and Szyf, Moshe},
    pages = {1--9},
    volume = {6},
    publisher = {Nature Publishing Group},
    url = {http://dx.doi.org/10.1038/ncomms7513},
    isbn = {2041-1723 (Electronic){\{}{\textbackslash}textbackslash{\}}r2041-1723 (Linking)},
    doi = {10.1038/ncomms7513},
    issn = {2041-1723},
    pmid = {25758336}
}

@article{Schrey2012EpigeneticContinents.,
    title = {{Epigenetic Variation May Compensate for Decreased Genetic Variation with Introductions: A Case Study Using House Sparrows (Passer domesticus) on Two Continents.}},
    year = {2012},
    journal = {Genetics research international},
    author = {Schrey, Aaron W and Coon, Courtney a C and Grispo, Michael T and Awad, Mohammed and Imboma, Titus and McCoy, Earl D and Mushinsky, Henry R and Richards, Christina L and Martin, Lynn B},
    pages = {979751},
    volume = {2012},
    url = {http://www.pubmedcentral.nih.gov/articlerender.fcgi?artid=3335630&tool=pmcentrez&rendertype=abstract},
    isbn = {2090-3162 (Electronic){\{}{\textbackslash}textbackslash{\}}r2090-3162 (Linking)},
    doi = {10.1155/2012/979751},
    issn = {2090-3162},
    pmid = {22567407}
}

@article{Consuegra2016Epigenetic-inducedTrap,
    title = {{Epigenetic-induced alterations in sex-ratios in response to climate change: An epigenetic trap?}},
    year = {2016},
    journal = {BioEssays},
    author = {Consuegra, Sofia and Rodr{\'{i}}guez L{\'{o}}pez, Carlos M},
    pages = {1--9},
    url = {http://doi.wiley.com/10.1002/bies.201600058},
    doi = {10.1002/bies.201600058},
    issn = {02659247},
    keywords = {environmental sex determination, maladaptation, mating system, methylation, temperature‐dependent sex determination}
}

@article{Nayan2014EPIGENETICSANIMALS,
    title = {{EPIGENETICS : A PROMISING PARADIGM FOR CONTROLLING FERTILITY IN DAIRY ANIMALS}},
    year = {2014},
    author = {Nayan, Varij and Onteru, Suneel Kumar and Singh, Dheer},
    pages = {53--74},
    keywords = {buffalo, dna methylation, epigenetics, fertility, gene expression, histone}
}

@article{Triantaphyllopoulos2016EpigeneticsLivestock,
    title = {{Epigenetics and inheritance of phenotype variation in livestock}},
    year = {2016},
    journal = {Epigenetics {\&} Chromatin},
    author = {Triantaphyllopoulos, Kostas A and Ikonomopoulos, Ioannis and Bannister, Andrew J},
    number = {1},
    pages = {31},
    volume = {9},
    publisher = {BioMed Central},
    url = {http://epigeneticsandchromatin.biomedcentral.com/articles/10.1186/s13072-016-0081-5},
    doi = {10.1186/s13072-016-0081-5},
    issn = {1756-8935},
    pmid = {27446239},
    keywords = {Acetylation, DNA methylation, Epigenetic, Histone, Imprinting, Inheritance, Livestock, Nutrition, Transcription, Transgenerational, acetylation, dna methylation, epigenetic, histone, imprinting, inheritance, livestock, nutrition, transcription, transgenerational}
}

@article{Vandegehuchte2011EpigeneticsEcotoxicology,
    title = {{Epigenetics and its implications for ecotoxicology}},
    year = {2011},
    journal = {Ecotoxicology},
    author = {Vandegehuchte, Michiel B and Janssen, Colin R},
    number = {3},
    pages = {607--624},
    volume = {20},
    url = {http://link.springer.com/10.1007/s10646-011-0634-0},
    doi = {10.1007/s10646-011-0634-0},
    issn = {0963-9292},
    keywords = {dna methylation {\'{a}} transgenerational, effects {\'{a}} invertebrates {\'{a}}, environmental toxicology}
}

@article{Ernst2015EpigeneticsTransitions.,
    title = {{Epigenetics and locust life phase transitions.}},
    year = {2015},
    journal = {The Journal of experimental biology},
    author = {Ernst, Ulrich R and Van Hiel, Matthias B and Depuydt, Geert and Boerjan, Bart and De Loof, Arnold and Schoofs, Liliane},
    number = {Pt 1},
    pages = {88--99},
    volume = {218},
    url = {http://www.ncbi.nlm.nih.gov/pubmed/25568455},
    doi = {10.1242/jeb.107078},
    issn = {1477-9145},
    pmid = {25568455},
    keywords = {apis mellifera, bus, dna methylation, functional genomics and proteomics, histone modification, invertebrate, ku leuven, lab, locust phase, locust swarming, locusta migratoria, methylome, naamsestraat 59, polyphenism, schistocerca gregaria}
}

@article{Feil2012EpigeneticsImplications,
    title = {{Epigenetics and the environment: Emerging patterns and implications}},
    year = {2012},
    journal = {Nature Reviews Genetics},
    author = {Feil, Robert and Fraga, Mario F},
    number = {2},
    pages = {97--109},
    volume = {13},
    publisher = {Nature Publishing Group},
    url = {http://dx.doi.org/10.1038/nrg3142},
    doi = {10.1038/nrg3142},
    issn = {14710056}
}

@article{Feeney2014EpigeneticsAnimals,
    title = {{Epigenetics and transgenerational inheritance in domesticated farm animals}},
    year = {2014},
    journal = {Journal of Animal Science and Biotechnology},
    author = {Feeney, Amanda and Nilsson, Eric and Skinner, Michael},
    number = {1},
    pages = {48},
    volume = {5},
    url = {http://www.jasbsci.com/content/5/1/48},
    isbn = {2049-1891},
    doi = {10.1186/2049-1891-5-48},
    issn = {2049-1891},
    keywords = {environment, epigenetics, pig, review, transgenerational}
}

@article{Bossdorf2008EpigeneticsEcologists,
    title = {{Epigenetics for ecologists}},
    year = {2008},
    journal = {Ecology Letters},
    author = {Bossdorf, Oliver and Richards, Christina L and Pigliucci, Massimo},
    number = {2},
    pages = {106--115},
    volume = {11},
    doi = {10.1111/j.1461-0248.2007.01130.x},
    issn = {1461023X},
    keywords = {Adaptation, DNA methylation, Ecological genetics, Epialleles, Inheritance, Maternal effects, Natural variation, Rapid evolution}
}

@article{Burggren2014EpigeneticsAttention,
    title = {{Epigenetics in comparative biology: Why we should pay attention}},
    year = {2014},
    journal = {Integrative and Comparative Biology},
    author = {Burggren, Warren W and Crews, David},
    number = {1},
    pages = {7--20},
    volume = {54},
    isbn = {1557-7023 (Electronic){\{}{\textbackslash}textbackslash{\}}r1540-7063 (Linking)},
    doi = {10.1093/icb/icu013},
    issn = {15577023},
    pmid = {24722321}
}

@article{Verhoeven2016EpigeneticsKnow,
    title = {{Epigenetics in ecology and evolution: what we know and what we need to know}},
    year = {2016},
    journal = {Molecular Ecology},
    author = {Verhoeven, Koen J F and vonHoldt, Bridgett M and Sork, Victoria L},
    pages = {n/a-n/a},
    url = {http://doi.wiley.com/10.1111/mec.13617},
    doi = {10.1111/mec.13617},
    issn = {09621083},
    pmid = {26994410},
    keywords = {accepted 11 march 2016, and vaguely used, bisulfite sequencing, dna methylation, epigenetics, is often broadly defined, local adaptation, ms-aflp, phenotypic plasticity, received 8 march 2016, transgenerational inheritance}
}

@article{Glastad2018EpigeneticsDiversity,
    title = {{Epigenetics in Insects: Genome Regulation and the Generation of Phenotypic Diversity}},
    year = {2018},
    journal = {Annual Review of Entomology},
    author = {Glastad, Karl M and Hunt, Brendan G and Goodisman, Michael A D},
    number = {1},
    pages = {185--203},
    volume = {64},
    doi = {10.1146/annurev-ento-011118-111914},
    issn = {0066-4170},
    keywords = {chromatin, dna methylation, gene expression, histone modifications}
}

@book{Burggren2017EpigeneticsImplications,
    title = {{Epigenetics in Insects: Mechanisms, Phenotypes and Ecological and Evolutionary Implications}},
    year = {2017},
    booktitle = {Advances in Insect Physiology},
    author = {Burggren, Warren W},
    edition = {1},
    pages = {1--30},
    publisher = {Elsevier Ltd.},
    url = {http://dx.doi.org/10.1016/bs.aiip.2017.04.001},
    isbn = {0065-2806},
    doi = {10.1016/bs.aiip.2017.04.001},
    issn = {22136800},
    keywords = {Ecology, Epigenetic markers, Epigenetics, Evolution, Natural selection, Phenotype}
}

@incollection{Glastad2015EpigeneticsInsects,
    title = {{Epigenetics in Social Insects}},
    year = {2015},
    booktitle = {Physiology, Behavior, Genomics of Social Insects},
    author = {Glastad, Karl M and Chau, Linh M and Goodisman, Michael A D},
    edition = {1},
    pages = {227--269},
    volume = {48},
    publisher = {Elsevier Ltd.},
    url = {http://linkinghub.elsevier.com/retrieve/pii/S0065280614000083},
    doi = {10.1016/bs.aiip.2014.12.007},
    issn = {0065-2806}
}

@article{Gonzalez-Recio2012Epigenetics:Livestock,
    title = {{Epigenetics: A new challenge in the post-genomic era of livestock}},
    year = {2012},
    journal = {Frontiers in Genetics},
    author = {Gonz{\'{a}}lez-Recio, Oscar},
    number = {JAN},
    pages = {2010--2013},
    volume = {2},
    isbn = {10.3389/fgene.2011.00106},
    doi = {10.3389/fgene.2011.00106},
    issn = {16648021},
    pmid = {22303400}
}

@article{Singh2012Epigenetics:Production,
    title = {{Epigenetics: a possible role in acute and transgenerational regulation of dairy cow milk production}},
    year = {2012},
    journal = {Animal},
    author = {Singh, K and Molenaar, a. J and Swanson, K M and Gudex, B and Arias, J a. and Erdman, R a. and Stelwagen, K},
    number = {03},
    pages = {375--381},
    volume = {6},
    isbn = {1751-732X (Electronic){\{}{\textbackslash}textbackslash{\}}r1751-7311 (Linking)},
    doi = {10.1017/S1751731111002564},
    issn = {1751-7311},
    pmid = {22436216},
    keywords = {dairy cows, dna methylation, epigenetics, milk production, transgeneration}
}

@article{Eichten2014Epigenetics:Regulation.,
    title = {{Epigenetics: Beyond Chromatin Modifications and Complex Genetic Regulation.}},
    year = {2014},
    journal = {Plant physiology},
    author = {Eichten, Steven R and Schmitz, Robert J and Springer, Nathan M},
    number = {3},
    pages = {933--947},
    volume = {165},
    url = {http://www.ncbi.nlm.nih.gov/pubmed/24872382},
    isbn = {0000000322683},
    doi = {10.1104/pp.113.234211},
    issn = {1532-2548},
    pmid = {24872382}
}

@article{Schield2015EpiRADseq:Sequencing,
    title = {{EpiRADseq: scalable analysis of genome-wide patterns of methylation using next-generation sequencing}},
    year = {2015},
    journal = {Methods in Ecology and Evolution},
    author = {Schield, Drew R and Walsh, Matthew R and Card, Daren C and Andrew, Audra L and Adams, Richard H and Castoe, Todd a.},
    pages = {n/a-n/a},
    url = {http://doi.wiley.com/10.1111/2041-210X.12435},
    isbn = {2041210X},
    doi = {10.1111/2041-210X.12435},
    issn = {2041210X}
}

@article{Zhang2015EstimationBreeds.,
    title = {{Estimation of inbreeding using pedigree, 50k SNP chip genotypes and full sequence data in three cattle breeds.}},
    year = {2015},
    journal = {BMC genetics},
    author = {Zhang, Qianqian and Calus, Mario P L and Guldbrandtsen, Bernt and Lund, Mogens S and Sahana, Goutam},
    pages = {88},
    volume = {16},
    publisher = {BMC Genetics},
    url = {http://www.pubmedcentral.nih.gov/articlerender.fcgi?artid=4509611&tool=pmcentrez&rendertype=abstract},
    doi = {10.1186/s12863-015-0227-7},
    issn = {1471-2156},
    pmid = {26195126},
    keywords = {Algorithms, Alleles, Animals, Cattle, Gene Frequency, Genetic, Genomics, Genomics: methods, Genotype, High-Throughput Nucleotide Sequencing, Inbreeding, Models, Pedigree, Polymorphism, Single Nucleotide}
}

@article{AmiriRoudbar2018EstimationSheep,
    title = {{Estimation of the variance due to parent-of-origin effects for productive and reproductive traits in Lori-Bakhtiari sheep}},
    year = {2018},
    journal = {Small Ruminant Research},
    author = {Amiri Roudbar, M and Abdollahi-Arpanahi, R and Ayatollahi Mehrgardi, A and Mohammadabadi, M and Taheri Yeganeh, A and Rosa, G J M},
    number = {September 2017},
    pages = {95--102},
    volume = {160},
    publisher = {Elsevier},
    url = {https://doi.org/10.1016/j.smallrumres.2018.01.022},
    doi = {10.1016/j.smallrumres.2018.01.022},
    issn = {09214488},
    keywords = {Epigenetics, Heritability, Imprinting, Lori-Bakhtiari sheep, Variance components}
}

@article{Gross2013EUNeonicotinoids,
    title = {{EU ban puts spotlight on complex effects of neonicotinoids}},
    year = {2013},
    journal = {Current Biology},
    author = {Gross, Michael},
    number = {11},
    pages = {R462-R464},
    volume = {23},
    publisher = {Elsevier},
    url = {http://dx.doi.org/10.1016/j.cub.2013.05.030},
    isbn = {09609822},
    doi = {10.1016/j.cub.2013.05.030},
    issn = {09609822},
    pmid = {23453956}
}

@article{Lex2016EuropeSets,
    title = {{UpSet : Visualization of Intersecting Sets}},
    year = {2016},
    author = {Lex, Alexander and Gehlenborg, Nils and Strobelt, Hendrik},
    number = {12},
    pages = {1983--1992},
    volume = {20},
    doi = {10.1109/TVCG.2014.2346248.UpSet},
    journal = {Europe PMC Funders Group}
}

@article{Galbraith2016EvaluationInsects,
    title = {{Evaluation of possible proximate mechanisms underlying the kinship theory of intragenomic conflict in social insects}},
    year = {2016},
    journal = {Integrative and Comparative Biology},
    author = {Galbraith, David A and Yi, Soojin V and Grozinger, Christina M},
    number = {6},
    pages = {1206--1214},
    volume = {56},
    doi = {10.1093/icb/icw111},
    issn = {1540-7063}
}

@article{Tsuji2015EvaluationData,
    title = {{Evaluation of preprocessing, mapping and postprocessing algorithms for analyzing whole genome bisulfite sequencing data}},
    year = {2015},
    journal = {Briefings in bioinformatics},
    author = {Tsuji, Junko and Weng, Zhiping},
    number = {August},
    pages = {bbv103},
    url = {http://bib.oxfordjournals.org/lookup/doi/10.1093/bib/bbv103%5Cnhttp://www.ncbi.nlm.nih.gov/pubmed/26628557},
    doi = {10.1093/bib/bbv103},
    issn = {1477-4054},
    pmid = {26628557},
    keywords = {DNA methylation, WGBS analysis step evaluation, WGBS mapping software, read quality trimming, whole genome bisulfite sequencing}
}

@article{McCann2001EvidenceSyndrome,
    title = {{Evidence against GRB10 as the gene responsible for Silver-Russell syndrome}},
    year = {2001},
    journal = {Biochemical and Biophysical Research Communications},
    author = {McCann, Jennifer A and Zheng, Hong and Islam, Ayesha and Goodyer, Cynthia G and Polychronakos, Constantin},
    number = {5},
    pages = {943--948},
    volume = {286},
    doi = {10.1006/bbrc.2001.5500},
    issn = {0006291X},
    keywords = {GRB10, Imprinting, Intrauterine growth restriction, Silver-Russell syndrome, Uniparental disomy}
}

@article{Berger-Tal2015EvidenceSociality,
    title = {{Evidence for loss of nepotism in the evolution of permanent sociality}},
    year = {2015},
    journal = {Scientific Reports},
    author = {Berger-Tal, Reut and Lubin, Yael and Settepani, Virginia and Majer, Marija and Bilde, Trine and Tuni, Cristina},
    pages = {1--10},
    volume = {5},
    publisher = {Nature Publishing Group},
    url = {http://dx.doi.org/10.1038/srep13284},
    isbn = {0011401311},
    doi = {10.1038/srep13284},
    issn = {20452322},
    pmid = {26333675}
}

@article{Verhulst2015EvidenceMethylation,
    title = {{Evidence from Pyrosequencing Indicates that Natural Variation in Animal Personality is Associated with DRD4 DNA Methylation}},
    year = {2015},
    journal = {Molecular Ecology},
    author = {Verhulst, Eveline C and Mateman, Christa A and Zwier, Mathijs V and Caro, Samuel P and Verhoeven, Koen J F and van Oers, Kees},
    pages = {1801--1811},
    url = {http://www.ncbi.nlm.nih.gov/pubmed/26678756},
    doi = {10.1111/mec.13519},
    issn = {1365-294X},
    pmid = {26678756},
    keywords = {Behaviour, DNA methylation, Personality, birds, epigenetics}
}

@article{Glastad2013EvidenceTermites,
    title = {{Evidence of a conserved functional role for DNA methylation in termites}},
    year = {2013},
    journal = {Insect Molecular Biology},
    author = {Glastad, K M and Hunt, B G and Goodisman, M A D},
    number = {2},
    pages = {143--154},
    volume = {22},
    doi = {10.1111/imb.12010},
    issn = {09621075},
    keywords = {CpG o/e, DNA methylation, Isoptera, caste, epigenetics, eusocial insect, gene expression, genome evolution}
}

@article{Rodrigues2015EvolutionPlants,
    title = {{Evolution and function of genomic imprinting in plants}},
    year = {2015},
    journal = {Genes and Development},
    author = {Rodrigues, Jessica A and Zilberman, Daniel},
    number = {24},
    pages = {2517--2531},
    volume = {29},
    isbn = {1549-5477 (Electronic){\{}{\textbackslash}textbackslash{\}}r0890-9369 (Linking)},
    doi = {10.1101/gad.269902.115},
    issn = {15495477},
    pmid = {26680300},
    keywords = {DNA methylation, Epigenetics, Evolution, Genomic imprinting, Histone methylation, Plant reproduction}
}

@article{Bewick2017EvolutionInsects,
    title = {{Evolution of DNA methylation across insects}},
    year = {2017},
    journal = {Molecular Biology and Evolution},
    author = {Bewick, Adam J and Vogel, Kevin J and Moore, Allen J and Schmitz, Robert J},
    number = {3},
    pages = {654--665},
    volume = {34},
    doi = {10.1093/molbev/msw264},
    issn = {15371719},
    keywords = {DNA methylation, Molecular evolution, Phylogenetic comparisons, Social behavior, Whole genome bisulfite sequencing}
}

@article{Bewick2016EvolutionInsects,
    title = {{Evolution of DNA methylation across insects}},
    year = {2016},
    journal = {Molecular Biology and Evolution},
    author = {Bewick, Adam J and Vogel, Kevin J and Moore, Allen J and Schmitz, Robert J},
    number = {3},
    pages = {654--665},
    volume = {34},
    keywords = {412 tes generated by, drosophila natural populations, recombination, regulatory region, retrotransposable element 412, running title}
}

@book{Vogt2017EvolutionSpeciation,
    title = {{Evolution of Epigenetic Mechanisms in Animals and Their Role in Speciation}},
    year = {2017},
    booktitle = {Handbook of Epigenetics},
    author = {Vogt, Günter},
    edition = {Second Edi},
    pages = {409--426},
    publisher = {Elsevier Inc.},
    url = {http://dx.doi.org/10.1016/B978-0-12-805388-1/00027-4},
    isbn = {9780128053881},
    doi = {10.1016/b978-0-12-805388-1.00027-4},
    keywords = {DNA methylation, Dnmt, Tet, adaptation, animals, epigenotype, evolution, methylome, polyphenism, speciation}
}

@article{Koch2018EvolutionEusociality,
    title = {{Evolution of eusociality}},
    year = {2018},
    journal = {Nature Reviews Genetics},
    author = {Koch, Linda},
    number = {10},
    pages = {592},
    volume = {19},
    publisher = {Nature Publishing Group},
    url = {http://dx.doi.org/10.1038/nature09205},
    doi = {10.1038/s41576-018-0044-8},
    issn = {14710064}
}

@article{Chevin2017EvolutionEnvironments,
    title = {{Evolution of phenotypic plasticity in extreme environments}},
    year = {2017},
    journal = {Philosophical Transactions of the Royal Society B: Biological Sciences},
    author = {Chevin, Luis Miguel and Hoffmann, Ary A},
    number = {1723},
    volume = {372},
    doi = {10.1098/rstb.2016.0138},
    issn = {14712970},
    keywords = {Adaptation, Environmental stress, Environmental tolerance, Extreme environments, Genetic constraints, Phenotypic plasticity}
}

@article{Settepani2017EvolutionLevels,
    title = {{Evolution of sociality in spiders leads to depleted genomic diversity at both population and species levels}},
    year = {2017},
    journal = {Molecular Ecology},
    author = {Settepani, V and Schou, M F and Greve, M and Grinsted, L and Bechsgaard, J and Bilde, T},
    number = {16},
    pages = {4197--4210},
    volume = {26},
    isbn = {4955139574},
    doi = {10.1111/mec.14196},
    issn = {1365294X},
    pmid = {19664371},
    arxivId = {physics/0608246v3},
    keywords = {RAD sequencing, Stegodyphus, demographic modelling, evolutionary dead end, genetic diversity, inbreeding}
}

@article{Belanger-Deschenes2013EvolutionaryFlavescens,
    title = {{Evolutionary change driven by metal exposure as revealed by coding SNP genome scan in wild yellow perch (Perca flavescens)}},
    year = {2013},
    journal = {Ecotoxicology},
    author = {B{\'{e}}langer-Desch{\^{e}}nes, Sébastien and Couture, Patrice and Campbell, Peter G C and Bernatchez, Louis},
    number = {5},
    pages = {938--957},
    volume = {22},
    isbn = {0963-9292},
    doi = {10.1007/s10646-013-1083-8},
    issn = {09639292},
    pmid = {23722603},
    keywords = {Cadmium, Contemporary evolution, Ecotoxicogenomics, Evolutionary ecotoxicology, Pollution, SNP, Yellow perch}
}

@article{Lind2018EvolutionaryInheritance,
    title = {{Evolutionary consequences of epigenetic inheritance}},
    year = {2018},
    journal = {Heredity},
    author = {Lind, Martin I and Spagopoulou, Foteini},
    pages = {1},
    publisher = {Springer US},
    url = {http://www.nature.com/articles/s41437-018-0113-y},
    doi = {10.1038/s41437-018-0113-y},
    issn = {0018-067X},
    keywords = {Epigenetics, Evolutionary genetics, Gene regulation}
}

@article{Lind2018EvolutionaryInheritanceb,
    title = {{Evolutionary consequences of epigenetic inheritance}},
    year = {2018},
    journal = {Heredity},
    author = {Lind, Martin I and Spagopoulou, Foteini},
    number = {3},
    pages = {205--209},
    volume = {121},
    publisher = {Springer US},
    url = {http://dx.doi.org/10.1038/s41437-018-0113-y},
    doi = {10.1038/s41437-018-0113-y},
    issn = {13652540}
}

@article{Morandin2017EvolutionarySpecies,
    title = {{Evolutionary constraints shape caste specific gene expression across 15 ant species}},
    year = {2017},
    journal = {Evolution},
    author = {Morandin, Claire and Mikheyev, Alexander S and Pedersen, Jes Søe and Helanter{\"{a}}, Heikki},
    pages = {1--37},
    url = {http://doi.wiley.com/10.1111/evo.13220},
    doi = {10.1111/evo.13220},
    issn = {00143820}
}

@article{Escamilla-Del-Arenal2011EvolutionaryInactivation,
    title = {{Evolutionary diversity and developmental regulation of X-chromosome inactivation}},
    year = {2011},
    journal = {Human Genetics},
    author = {Escamilla-Del-Arenal, Martin and Da Rocha, Simao Teixeira and Heard, Edith},
    number = {2},
    pages = {307--327},
    volume = {130},
    isbn = {0340-6717},
    doi = {10.1007/s00439-011-1029-2},
    issn = {03406717},
    pmid = {21687993}
}

@article{Baldanzi2016EvolutionaryCapensis,
    title = {{Evolutionary Ecology Epigenetic variation among natural populations of the South African sandhopper Talorchestia capensis}},
    year = {2016},
    journal = {Evolutionary Ecology},
    author = {Baldanzi, Simone and Costera, Estacion and Marinas, De Investigaciones and Cruces, Las and Secondary, Corresponding Author and Author, Corresponding and Baldanzi, Simone and Watson, Ralph and Mcquaid, Christopher and Gouws, Gavin and Porri, Francesca and Costera, Estacion and Marinas, De Investigaciones},
    publisher = {Springer International Publishing},
    doi = {10.1007/s10682-016-9877-9},
    issn = {02697653},
    keywords = {african sandhopper, corresponding author, epigenetic variation among natural, populations of the south, talorchestia capensis}
}

@article{Peters2017,
    title = {{Evolutionary History of the Hymenoptera}},
    year = {2017},
    journal = {Current Biology},
    author = {Peters, Ralph S. and Krogmann, Lars and Mayer, Christoph and Donath, Alexander and Gunkel, Simon and Meusemann, Karen and Kozlov, Alexey and Podsiadlowski, Lars and Petersen, Malte and Lanfear, Robert and Diez, Patricia A. and Heraty, John and Kjer, Karl M. and Klopfstein, Seraina and Meier, Rudolf and Polidori, Carlo and Schmitt, Thomas and Liu, Shanlin and Zhou, Xin and Wappler, Torsten and Rust, Jes and Misof, Bernhard and Niehuis, Oliver},
    number = {7},
    pages = {1013--1018},
    volume = {27},
    publisher = {Elsevier Ltd.},
    url = {http://dx.doi.org/10.1016/j.cub.2017.01.027},
    doi = {10.1016/j.cub.2017.01.027},
    issn = {09609822},
    keywords = {Hymenoptera, RNA-seq, evolution, herbivory, life history, molecular dating, parasitoidism, phylogenomics, phylogeny, transcriptomes}
}

@article{Glastad2014EvolutionaryInsects,
    title = {{Evolutionary insights into DNA methylation in insects}},
    year = {2014},
    journal = {Current Opinion in Insect Science},
    author = {Glastad, Karl M and Hunt, Brendan G and Goodisman, Michael A},
    pages = {25--30},
    volume = {1},
    publisher = {Elsevier Inc},
    url = {http://dx.doi.org/10.1016/j.cois.2014.04.001},
    doi = {10.1016/j.cois.2014.04.001},
    issn = {22145745}
}

@article{Hendry2011EvolutionaryApplication,
    title = {{Evolutionary principles and their practical application}},
    year = {2011},
    journal = {Evolutionary Applications},
    author = {Hendry, Andrew P and Kinnison, Michael T and Heino, Mikko and Day, Troy and Smith, Thomas B and Fitt, Gary and Bergstrom, Carl T and Oakeshott, John and J{\o}rgensen, Peter S and Zalucki, Myron P and Gilchrist, George and Southerton, Simon and Sih, Andrew and Strauss, Sharon and Denison, Robert F and Carroll, Scott P},
    number = {2},
    pages = {159--183},
    volume = {4},
    isbn = {1752-4571},
    doi = {10.1111/j.1752-4571.2010.00165.x},
    issn = {17524563},
    pmid = {287451800002},
    keywords = {Adaptation, Agriculture, Climate change, Conservation biology, Contemporary evolution, Evolutionary medicine, Fisheries management, Forest management}
}

@article{Gonzalez2013EvolutionaryStress.,
    title = {{Evolutionary rescue and adaptation to abrupt environmental change depends upon the history of stress.}},
    year = {2013},
    journal = {Philosophical transactions of the Royal Society of London. Series B},
    author = {Gonzalez, Andrew and Bell, Graham},
    number = {1610},
    pages = {20120079},
    volume = {368},
    url = {http://www.pubmedcentral.nih.gov/articlerender.fcgi?artid=3538446&tool=pmcentrez&rendertype=abstract},
    isbn = {0962-8436},
    doi = {10.1098/rstb.2012.0079},
    issn = {1471-2970},
    pmid = {23209161},
    keywords = {Adaptation, Biological, Biological Evolution, Environment, Genetic, Genetic Fitness, Genetic Variation, Models, Physiological, Saccharomyces cerevisiae, Saccharomyces cerevisiae: drug effects, Saccharomyces cerevisiae: genetics, Saccharomyces cerevisiae: physiology, Salt-Tolerance, Selection, Sodium Chloride, Sodium Chloride: pharmacology, Species Specificity, Stress, Time Factors}
}

@article{Lindsey2013EvolutionaryChange,
    title = {{Evolutionary rescue from extinction is contingent on a lower rate of environmental change}},
    year = {2013},
    journal = {Nature},
    author = {Lindsey, Haley A and Gallie, Jenna and Taylor, Susan and Kerr, Benjamin},
    number = {7438},
    pages = {463--467},
    volume = {494},
    publisher = {Nature Publishing Group},
    url = {http://www.nature.com/doifinder/10.1038/nature11879},
    doi = {10.1038/nature11879},
    issn = {0028-0836}
}

@article{Carlson2014EvolutionaryWorld,
    title = {{Evolutionary rescue in a changing world}},
    year = {2014},
    journal = {Trends in Ecology {\&} Evolution},
    author = {Carlson, Stephanie M and Cunningham, Curry J and Westley, Peter A H},
    number = {9},
    pages = {521--530},
    volume = {29},
    publisher = {Elsevier Ltd},
    url = {http://linkinghub.elsevier.com/retrieve/pii/S0169534714001372},
    doi = {10.1016/j.tree.2014.06.005},
    issn = {01695347}
}

@article{SKELLY2007EvolutionaryChange,
    title = {{Evolutionary Responses to Climate Change}},
    year = {2007},
    journal = {Conservation Biology},
    author = {SKELLY, DAVID K and JOSEPH, LIANA N and POSSINGHAM, HUGH P and FREIDENBURG, L KEALOHA and FARRUGIA, THOMAS J and KINNISON, MICHAEL T and HENDRY, ANDREW P},
    number = {5},
    pages = {1353--1355},
    volume = {21},
    url = {http://doi.wiley.com/10.1111/j.1523-1739.2007.00764.x},
    doi = {10.1111/j.1523-1739.2007.00764.x},
    issn = {0888-8892}
}

@article{Laine2016EvolutionaryMethylome,
    title = {{Evolutionary signals of selection on cognition from the great tit genome and methylome}},
    year = {2016},
    journal = {Nature Communications},
    author = {Laine, Veronika N and Gossmann, Toni I and Schachtschneider, Kyle M and Garroway, Colin J and Madsen, Ole and Verhoeven, Koen J F F and de Jager, Victor and Megens, Hendrik-Jan and Warren, Wesley C and Minx, Patrick and Crooijmans, Richard P M A and Corcoran, Padraic Pádraic and The Great Tit, Hapmap Consortium and Sheldon, Ben C and Slate, Jon and Zeng, Kai and van Oers, Kees and Visser, Marcel E and Groenen, Martien A M M and The Great Tit HapMap, Consortium and Sheldon, Ben C and Slate, Jon and Zeng, Kai and van Oers, Kees and Visser, Marcel E and Groenen, Martien A M M and Adriaensen, Frank and Belda, Eduardo and Bushuev, Andrey and Cichon, Mariusz and Charmantier, Anne and Dingemanse, Niels and Doligez, Blandine and Eeva, Tapio and Erikstad, Kjell Einar and Fedorov, Slava and Hau, Michaela and Hille, Sabine and Hinde, Camilla and Kempenaers, Bart and Kerimov, Anvar and Krist, Milos and Mand, Raivo and Matthysen, Erik and Nager, Reudi and Norte, Claudia and Orell, Markku and Richner, Heinz and Slagsvold, Tore and Tilgar, Vallo and Tinbergen, Joost and Torok, Janos and Tschirren, Barbara and Yuta, Tera and Sheldon, Ben C and Slate, Jon and Zeng, Kai and van Oers, Kees and Visser, Marcel E and Groenen, Martien A M M},
    pages = {10474},
    volume = {7},
    url = {http://dx.doi.org/10.1038/ncomms10474%5Cnhttp://www.nature.com/doifinder/10.1038/ncomms10474 http://dx.doi.org/10.1038/ncomms10474},
    isbn = {2041-1723 (Electronic){\{}{\textbackslash}textbackslash{\}}r2041-1723 (Linking)},
    doi = {10.1038/ncomms10474},
    issn = {2041-1723},
    pmid = {26805030}
}

@misc{Hurst1997EvolutionaryImprinting,
    title = {{Evolutionary theories of genomic imprinting}},
    year = {1997},
    booktitle = {Genomic imprinting},
    author = {Hurst, L D},
    pages = {211--237},
    url = {http://people.bath.ac.uk/bssldh/LaurenceDHurst/Publications_files/Gene_imprint_book.pdf}
}

@article{Keller2016EvolutionaryBoundary,
    title = {{Evolutionary transition of promoter and gene body DNA methylation across invertebrate-vertebrate boundary}},
    year = {2016},
    journal = {Molecular Biology and Evolution},
    author = {Keller, Thomas E and Han, Priscilla and Yi, Soojin V},
    number = {4},
    pages = {1019--1028},
    volume = {33},
    doi = {10.1093/molbev/msv345},
    issn = {15371719},
    keywords = {Chordate evolution, DNA methylation, Epigenetic regulation, Gene expression, Promoter DNA methylation}
}

@article{Chak2017EvolutionaryShrimps,
    title = {{Evolutionary transitions towards eusociality in snapping shrimps}},
    year = {2017},
    journal = {Nature Ecology and Evolution},
    author = {Chak, Solomon Tin Chi and Duffy, J Emmett and Hultgren, Kristin M and Rubenstein, Dustin R},
    number = {4},
    pages = {1--7},
    volume = {1},
    publisher = {Macmillan Publishers Limited, part of Springer Nature.},
    url = {http://dx.doi.org/10.1038/s41559-017-0096},
    doi = {10.1038/s41559-017-0096},
    issn = {2397334X}
}

@article{Jansen2015ExperimentalPonds,
    title = {{Experimental evolution reveals high insecticide tolerance in Daphnia inhabiting farmland ponds}},
    year = {2015},
    journal = {Evolutionary Applications},
    author = {Jansen, Mieke and Coors, Anja and Vanoverbeke, Joost and Schepens, Melissa and De Voogt, Pim and De Schamphelaere, Karel A C and De Meester, Luc},
    number = {5},
    pages = {442--453},
    volume = {8},
    isbn = {3216324575},
    doi = {10.1111/eva.12253},
    issn = {17524571},
    pmid = {26029258},
    keywords = {Adaptation, Carbaryl, Daphnia magna, Evolutionary potential, Insecticide tolerance}
}

@article{Doherty2014ExploringAssessment,
    title = {{Exploring genome wide bisulfite sequencing for DNA methylation analysis in livestock: A technical assessment}},
    year = {2014},
    journal = {Frontiers in Genetics},
    author = {Doherty, Rachael and Couldrey, Christine},
    number = {MAY},
    pages = {1},
    volume = {5},
    doi = {10.3389/fgene.2014.00126},
    issn = {16648021},
    pmid = {24860595},
    keywords = {DNA methylation, Epigenetics, Fragment size, Quantification, RRBS, Sheep, WGBS}
}

@article{Amsalem2014ExploringBees,
    title = {{Exploring the role of juvenile hormone and vitellogenin in reproduction and social behavior in bumble bees}},
    year = {2014},
    journal = {BMC Evolutionary Biology},
    author = {Amsalem, Etya and Malka, Osnat and Grozinger, Christina and Hefetz, Abraham},
    number = {1},
    pages = {45},
    volume = {14},
    publisher = {BMC Evolutionary Biology},
    url = {http://www.biomedcentral.com/1471-2148/14/45},
    doi = {10.1186/1471-2148-14-45},
    issn = {1471-2148},
    keywords = {Aggression, Bombus terrestris, Reproduction, Social insects, Vitellogenin, aggression, bombus terrestris, correspondence, edu, eua6, psu, reproduction, social insects, vitellogenin}
}

@article{Vasemagi2005ExpressedL.,
    title = {{Expressed Sequence Tag-Linked Microsatellites as a Source of Gene-Associated Polymorphisms for Detecting Signatures of Divergent Selection in Atlantic Salmon (Salmo salar L.)}},
    year = {2005},
    journal = {Molecular Biology and Evolution},
    author = {Vasemagi, A},
    number = {4},
    pages = {1067--1076},
    volume = {22},
    url = {http://mbe.oupjournals.org/cgi/doi/10.1093/molbev/msi093},
    doi = {10.1093/molbev/msi093},
    issn = {0737-4038},
    keywords = {adaptation, atlantic, divergent selection, est, genetic hitchhiking, microsatellite dna, nonneutral evolution, outlier loci}
}

@article{K.M.2012ExpressionBovine,
    title = {{Expression of KCNQ1OT1, CDKN1C, H19, and PLAGL1 and the methylation patterns at the KvDMR1 and H19/IGF2 imprinting control regions is conserved between human and bovine}},
    year = {2012},
    journal = {Journal of Biomedical Science},
    author = {K.M., Robbins and Z., Chen and K.D., Wells and R.M., Rivera},
    number = {1},
    pages = {1--10},
    volume = {19},
    url = {http://www.embase.com/search/results?subaction=viewrecord&from=export&id=L52308007%5Cnhttp://dx.doi.org/10.1186/1423-0127-19-95%5Cnhttp://sfx.library.uu.nl/utrecht?sid=EMBASE&issn=10217770&id=doi:10.1186%2F1423-0127-19-95&atitle=Expression+of+KCNQ1OT1%2C+},
    doi = {10.1186/1423-0127-19-95},
    issn = {1021-7770},
    keywords = {Beckwith Wiedemann syndrome, Bos taurus taurus, DNA methylation, KCNQ1OT1 protein, PLAGL1 protein, animal cell, animal experiment, animal model, article, birth weight, chromosome, controlled study, cow, cyclin dependent kinase inhibitor 1C, dyspnea, embryo, embryo culture, female, gene control, gene expression, h19 protein, hydramnios, hypoglycemia, large offspring syndrome, male, nonhuman, phenotype, priority journal, sheep, skeleton malformation, somatomedin, syndrome, taurine cattle, unclassified drug, visceromegaly, zebu}
}

@article{Ugajin2016ExpressionIgnitus,
    title = {{Expression profile of the sex determination gene doublesex in a gynandromorph of bumblebee, Bombus ignitus}},
    year = {2016},
    journal = {The Science of Nature},
    author = {Ugajin, Atsushi and Matsuo, Koshiro and Kubo, Ryohei and Sasaki, Tetsuhiko and Ono, Masato},
    number = {3-4},
    pages = {17},
    volume = {103},
    url = {http://link.springer.com/10.1007/s00114-016-1342-7},
    isbn = {0011401613},
    doi = {10.1007/s00114-016-1342-7},
    issn = {0028-1042},
    keywords = {bumblebee, doublesex, gynandromorph}
}

@article{Chain2014ExtensivePopulations.,
    title = {{Extensive copy-number variation of young genes across stickleback populations.}},
    year = {2014},
    journal = {PLoS genetics},
    author = {Chain, Frédéric J J and Feulner, Philine G D and Panchal, Mahesh and Eizaguirre, Christophe and Samonte, Irene E and Kalbe, Martin and Lenz, Tobias L and Stoll, Monika and Bornberg-Bauer, Erich and Milinski, Manfred and Reusch, Thorsten B H},
    number = {12},
    pages = {e1004830},
    volume = {10},
    url = {http://www.pubmedcentral.nih.gov/articlerender.fcgi?artid=4256280&tool=pmcentrez&rendertype=abstract},
    doi = {10.1371/journal.pgen.1004830},
    issn = {1553-7404},
    pmid = {25474574}
}

@article{Thomas2004ExtinctionChange,
    title = {{Extinction risk from climate change}},
    year = {2004},
    journal = {Nature},
    author = {Thomas, Chris D},
    number = {6970},
    pages = {145--148},
    volume = {427},
    issn = {0028-0836}
}

@article{Varian-Ramos2013FamilialFinches,
    title = {{Familial differences in the effects of mercury on reproduction in zebra finches}},
    year = {2013},
    journal = {Environmental Pollution},
    author = {Varian-Ramos, Claire W and Swaddle, John P and Cristol, Daniel A},
    pages = {316--323},
    volume = {182},
    publisher = {Elsevier Ltd},
    url = {http://dx.doi.org/10.1016/j.envpol.2013.07.044},
    isbn = {1873-6424 (Electronic){\{}{\textbackslash}textbackslash{\}}n0269-7491 (Linking)},
    doi = {10.1016/j.envpol.2013.07.044},
    issn = {02697491},
    pmid = {23973883},
    keywords = {Environmental change, Evolutionary toxicology, Genetic variation, Methylmercury, Reaction norm}
}

@article{Li2009FastTransform,
    title = {{Fast and accurate short read alignment with Burrows-Wheeler transform}},
    year = {2009},
    journal = {Bioinformatics},
    author = {Li, Heng and Durbin, Richard},
    number = {14},
    pages = {1754--1760},
    volume = {25},
    isbn = {1367-4811 (Electronic){\{}{\textbackslash}textbackslash{\}}r1367-4803 (Linking)},
    doi = {10.1093/bioinformatics/btp324},
    issn = {13674803},
    pmid = {19451168},
    arxivId = {1303.3997}
}

@article{Langmead2012,
    title = {{Fast gapped-read alignment with Bowtie 2}},
    year = {2012},
    journal = {Nat Methods},
    author = {Langmead, Ben and Salzberg, Steven L},
    number = {4},
    pages = {357--359},
    volume = {9},
    isbn = {1548-7105 (Electronic) 1548-7091 (Linking)},
    doi = {10.1038/nmeth.1923},
    issn = {1548-7105},
    pmid = {22388286},
    arxivId = {{\#}14603},
    keywords = {*Algorithms, Algorithms, Computational Biology, Computational Biology/*methods, Computational Biology: methods, DNA, DNA/methods, DNA: methods, Databases, Genetic, Genome, Human, Human/genetics, Human: genetics, Humans, Sequence Alignment, Sequence Alignment/*methods, Sequence Alignment: methods, Sequence Analysis}
}

@article{Langmead2012b,
    title = {{Fast gapped-read alignment with Bowtie 2}},
    year = {2012},
    journal = {Nat Methods},
    author = {Langmead, Ben and Salzberg, Steven L},
    number = {4},
    pages = {357--359},
    volume = {9},
    isbn = {1548-7105 (Electronic) 1548-7091 (Linking)},
    doi = {10.1038/nmeth.1923},
    issn = {1548-7105},
    pmid = {22388286},
    arxivId = {{\#}14603},
    keywords = {*Algorithms, Algorithms, Computational Biology, Computational Biology/*methods, Computational Biology: methods, DNA, DNA/methods, DNA: methods, Databases, Genetic, Genome, Human, Human/genetics, Human: genetics, Humans, Sequence Alignment, Sequence Alignment/*methods, Sequence Alignment: methods, Sequence Analysis}
}

@article{Langmead2013Fast2.,
    title = {{Fast gapped-read alignment with Bowtie 2.}},
    year = {2013},
    journal = {Nature methods},
    author = {Langmead, Ben and Salzberg, Steven L},
    number = {4},
    pages = {357--359},
    volume = {9},
    doi = {10.1038/nmeth.1923.Fast}
}

@article{Dong2014FeedingCows,
    title = {{Feeding a high-concentrate corn straw diet induced epigenetic alterations in the mammary tissue of dairy cows}},
    year = {2014},
    journal = {PLoS ONE},
    author = {Dong, Guozhong and Qiu, Min and Ao, Changjin and Zhou, Jun and {Khas-Erdene} and Wang, Xi and Zhang, Zhu and Yang, You},
    number = {9},
    pages = {1--7},
    volume = {9},
    isbn = {1932-6203},
    doi = {10.1371/journal.pone.0107659},
    issn = {19326203}
}

@article{Goyens2014Finite-elementBeetles,
    title = {{Finite-element modelling reveals force modulation of jaw adductors in stag beetles}},
    year = {2014},
    journal = {Journal of The Royal Society Interface},
    author = {Goyens, J and Soons, J and Aerts, P and Dirckx, J},
    number = {101},
    pages = {20140908},
    volume = {11},
    url = {http://rsif.royalsocietypublishing.org/cgi/doi/10.1098/rsif.2014.0908%5Cnpapers2://publication/doi/10.1083/jcb.48.1.155},
    isbn = {1742-5689},
    doi = {10.1098/rsif.2014.0908},
    issn = {1742-5662},
    pmid = {25297317}
}

@article{Feliciello2013First/i,
    title = {{First evidence of DNA methylation in insect <i> <i>Tribolium castaneum</i> </i>}},
    year = {2013},
    journal = {Epigenetics},
    author = {Feliciello, Isidoro and Parazajder, Josip and Akrap, Ivana and Ugarkovi{\'{c}}, Đurđica},
    number = {5},
    pages = {534--541},
    volume = {8},
    url = {http://www.tandfonline.com/doi/abs/10.4161/epi.24507},
    isbn = {1559-2308 (Electronic){\{}{\textbackslash}textbackslash{\}}r1559-2294 (Linking)},
    doi = {10.4161/epi.24507},
    issn = {1559-2294},
    pmid = {23644818},
    keywords = {DNA, DNA methylation, Tribolium castaneum, heat shock response, heterochromatin, satellite DNA}
}

@article{Turvey2007FirstSpecies,
    title = {{First human-caused extinction of a cetacean species?}},
    year = {2007},
    journal = {Biology Letters},
    author = {Turvey, Samuel T and Pitman, Robert L and Taylor, Barbara L and Barlow, Jay and Akamatsu, Tomonari and Barrett, Leigh A and Zhao, Xiujiang and Reeves, Randall R and Stewart, Brent S and Wang, Kexiong and Wei, Zhuo and Zhang, Xianfeng and Pusser, L T and Richlen, Michael and Brandon, John R and Wang, Ding},
    number = {5},
    pages = {537--540},
    volume = {3},
    url = {http://www.pubmedcentral.nih.gov/articlerender.fcgi?artid=2391192&tool=pmcentrez&rendertype=abstract},
    isbn = {1744-9561 (Print) 1744-9561 (Linking)},
    doi = {10.1098/rsbl.2007.0292},
    issn = {1744-9561},
    pmid = {17686754},
    keywords = {China, Lipotes vexillifer, Yangtze, baiji, extinct, river dolphin}
}

@article{Berger-Tal2014FitnessSystem,
    title = {{Fitness consequences of outcrossing in a social spider with an inbreeding mating system}},
    year = {2014},
    journal = {Evolution},
    author = {Berger-Tal, Reut and Tuni, Cristina and Lubin, Yael and Smith, Deborah and Bilde, Trine},
    number = {2},
    pages = {343--351},
    volume = {68},
    isbn = {0014-3820; 1558-5646},
    doi = {10.1111/evo.12264},
    issn = {15585646},
    pmid = {24111606},
    keywords = {Inbred sociality, Inbreeding depression, Local adaptation, Population incompatibility, Purging, Social spiders}
}

@article{Brown2015FoodSalt,
    title = {{Food quantity affects the sensitivity of Daphnia to road salt}},
    year = {2015},
    journal = {Environmental Science and Technology},
    author = {Brown, Arran H and Yan, Norman D},
    number = {7},
    pages = {4673--4680},
    volume = {49},
    doi = {10.1021/es5061534},
    issn = {15205851}
}

@article{Roquis2016FrequencyMansoni,
    title = {{Frequency and mitotic heritability of epimutations in Schistosoma mansoni}},
    year = {2016},
    journal = {Molecular Ecology},
    author = {Roquis, David and Rognon, Anne and Chapparo, Cristian and Boissier, Jerome and Arancibia, Nathalie and Cosseau, Celine and Parrinello, Hugues and Grunau, Christoph},
    pages = {n/a-n/a},
    url = {http://doi.wiley.com/10.1111/mec.13555},
    doi = {10.1111/mec.13555},
    issn = {09621083},
    keywords = {2016, accepted 23 january 2016, environment, epigenetics, evolution, received 28 september 2015, revision received 22 january, schistosoma mansoni}
}

@article{Wang2013FunctionVitripennis/i,
    title = {{Function and Evolution of DNA Methylation in <i>Nasonia vitripennis</i>}},
    year = {2013},
    journal = {PLoS Genetics},
    author = {Wang, Xu and Wheeler, David and Avery, Amanda and Rago, Alfredo and Choi, Jeong Hyeon and Colbourne, John K and Clark, Andrew G and Werren, John H},
    number = {10},
    volume = {9},
    isbn = {1553-7404 (Electronic) 1553-7390 (Linking)},
    doi = {10.1371/journal.pgen.1003872},
    issn = {15537390},
    pmid = {24130511}
}

@article{Hunt2010FunctionalHoneybee,
    title = {{Functional conservation of DNA methylation in the pea aphid and the honeybee}},
    year = {2010},
    journal = {Genome Biology and Evolution},
    author = {Hunt, Brendan G and Brisson, Jennifer A and Yi, Soojin V and Goodisman, Michael A D},
    number = {1},
    pages = {719--728},
    volume = {2},
    isbn = {1759-6653},
    doi = {10.1093/gbe/evq057},
    issn = {17596653},
    pmid = {20855427},
    keywords = {Comparative genomics, DNA methylation, Epigenetics, Insects, Phenotypic plasticity, Polyphenism}
}

@article{Yampolsky2014FunctionalDaphnia,
    title = {{Functional genomics of acclimation and adaptation in response to thermal stress in Daphnia}},
    year = {2014},
    journal = {BMC genomics},
    author = {Yampolsky, Lev},
    number = {1},
    pages = {859},
    volume = {15},
    doi = {10.1186/1471-2164-15-859},
    issn = {1471-2164},
    pmid = {25282344},
    keywords = {and adaptation in, ctional ecology, functional genomics of acclimation, in daphnia, response to thermal stress}
}

@article{Jones2012FunctionsBeyond,
    title = {{Functions of DNA methylation: Islands, start sites, gene bodies and beyond}},
    year = {2012},
    journal = {Nature Reviews Genetics},
    author = {Jones, Peter A},
    number = {7},
    pages = {484--492},
    volume = {13},
    publisher = {Nature Publishing Group},
    url = {http://dx.doi.org/10.1038/nrg3230},
    isbn = {1471-0064 (Electronic){\{}{\textbackslash}textbackslash{\}}r1471-0056 (Linking)},
    doi = {10.1038/nrg3230},
    issn = {14710056},
    pmid = {22641018},
    arxivId = {cs/9605103}
}

@article{Bewick2017GenePlants,
    title = {{Gene body DNA methylation in plants}},
    year = {2017},
    journal = {Current Opinion in Plant Biology},
    author = {Bewick, Adam J and Schmitz, Robert J},
    pages = {103--110},
    volume = {36},
    publisher = {Elsevier Ltd},
    url = {http://dx.doi.org/10.1016/j.pbi.2016.12.007},
    doi = {10.1016/j.pbi.2016.12.007},
    issn = {13695266}
}

@article{Asselman2016GeneSize,
    title = {{Gene body methylation patterns in daphnia are associated with gene family size}},
    year = {2016},
    journal = {Genome Biology and Evolution},
    author = {Asselman, Jana and De Coninck, Dieter I M and Pfrender, Michael E and De Schamphelaere, Karel A C},
    number = {4},
    pages = {1185--1196},
    volume = {8},
    doi = {10.1093/gbe/evw069},
    issn = {17596653},
    keywords = {DNA methylation, Daphnia, Gene function}
}

@article{Chau2017GeneSocieties,
    title = {{Gene duplication and the evolution of phenotypic diversity in insect societies}},
    year = {2017},
    journal = {Evolution},
    author = {Chau, Linh M and Goodisman, Michael A D},
    url = {http://doi.wiley.com/10.1111/evo.13356},
    doi = {10.1111/evo.13356},
    issn = {00143820},
    keywords = {apis mellifera, dimorphism, gene duplication, gene expression, hymenoptera}
}

@article{Lockett2016GeneBees,
    title = {{Gene expression differences in relation to age and social environment in queen and worker bumble bees}},
    year = {2016},
    journal = {Experimental Gerontology},
    author = {Lockett, Gabrielle A and Almond, Edward J and Huggins, Timothy J and Parker, Joel D and Bourke, Andrew F G},
    publisher = {Elsevier B.V.},
    url = {http://www.sciencedirect.com/science/article/pii/S0531556516300365},
    doi = {10.1016/j.exger.2016.02.007},
    issn = {05315565},
    keywords = {Aging, DNA methylation, Epigenetics, Gene expression, Social environment, Social insect}
}

@article{Jedlicka2016GeneTerrestris,
    title = {{Gene Expression Dynamics in Major Endocrine Regulatory Pathways along the Transition from Solitary to Social Life in a Bumblebee, Bombus terrestris}},
    year = {2016},
    journal = {Frontiers in Physiology},
    author = {Jedli{\v{c}}ka, Pavel and Ernst, Ulrich R and Votavov{\'{a}}, Alena and Hanus, Robert and Valterov{\'{a}}, Irena},
    number = {November},
    pages = {574},
    volume = {7},
    url = {http://journal.frontiersin.org/article/10.3389/fphys.2016.00574/full},
    doi = {10.3389/fphys.2016.00574},
    issn = {1664-042X},
    keywords = {Caste differentiation, Endocrine Glands, Hormones, Reproduction, diapause, social evolution, social insects}
}

@article{Lucas2016GeneNiger.,
    title = {{Gene expression is more strongly influenced by age than caste in the ant Lasius niger.}},
    year = {2016},
    author = {Lucas, Eric R and Romiguier, Jonathan and Keller, Laurent},
    number = {1},
    pages = {42--49},
    volume = {38},
    isbn = {4955139574},
    doi = {10.1111/ijlh.12426},
    issn = {1751553X},
    pmid = {28199780},
    arxivId = {physics/0608246v3},
    keywords = {Cutoff criteria, D-dimer, Recurrence, Venous thromboembolism}
}

@article{Nacu2007GeneImmunology.,
    title = {{Gene expression network analysis and applications to immunology.}},
    year = {2007},
    journal = {Bioinformatics (Oxford, England)},
    author = {Nacu, Serban and Critchley-Thorne, Rebecca and Lee, Peter and Holmes, Susan},
    number = {7},
    pages = {850--858},
    volume = {23},
    isbn = {1367-4811},
    doi = {10.1093/bioinformatics/btm019},
    issn = {1367-4811},
    pmid = {17267429}
}

@article{Jansen2013GeneMagna,
    title = {{Gene expression profiling of three different stressors in the water flea Daphnia magna}},
    year = {2013},
    journal = {Ecotoxicology},
    author = {Jansen, Mieke and Vergauwen, Lucia and Vandenbrouck, Tine and Knapen, Dries and Dom, Nathalie and Spanier, Katina I and Cielen, Anke and De Meester, Luc},
    number = {5},
    pages = {900--914},
    volume = {22},
    isbn = {1573-3017 (Electronic){\{}{\textbackslash}textbackslash{\}}r0963-9292 (Linking)},
    doi = {10.1007/s10646-013-1072-y},
    issn = {09639292},
    pmid = {23564370},
    keywords = {Carbaryl, Daphnia magna, Fish kairomones, Gene transcription profiles, Pasteuria ramosa, cDNA microarray}
}

@article{Vandegehuchte2010GeneMagnab,
    title = {{Gene transcription profiles, global DNA methylation and potential transgenerational epigenetic effects related to Zn exposure history in Daphnia magna}},
    year = {2010},
    journal = {Environmental Pollution},
    author = {Vandegehuchte, Michiel B and De Coninck, Dieter and Vandenbrouck, Tine and De Coen, Wim M and Janssen, Colin R},
    number = {10},
    pages = {3323--3329},
    volume = {158},
    doi = {10.1016/j.envpol.2010.07.023},
    issn = {02697491},
    keywords = {Ecotoxicology, Hypomethylation, Microarray, Multigeneration, Zinc}
}

@article{Vandegehuchte2010GeneMagna,
    title = {{Gene transcription profiles, global DNA methylation and potential transgenerational epigenetic effects related to Zn exposure history in Daphnia magna}},
    year = {2010},
    journal = {Environmental Pollution},
    author = {Vandegehuchte, Michiel B and De Coninck, Dieter and Vandenbrouck, Tine and De Coen, Wim M and Janssen, Colin R},
    number = {10},
    pages = {3323--3329},
    volume = {158},
    publisher = {Elsevier Ltd},
    url = {http://dx.doi.org/10.1016/j.envpol.2010.07.023},
    isbn = {0269-7491},
    doi = {10.1016/j.envpol.2010.07.023},
    issn = {02697491},
    pmid = {20719420},
    keywords = {Ecotoxicology, Hypomethylation, Microarray, Multigeneration, Zinc}
}

@article{Pan2016GeneEnvironment,
    title = {{Gene, Environment and Methylation (GEM): a tool suite to efficiently navigate large scale epigenome wide association studies and integrate genotype and interaction between genotype and environment}},
    year = {2016},
    journal = {BMC Bioinformatics},
    author = {Pan, Hong and Holbrook, Joanna D and Karnani, Neerja and Kwoh, Chee Keong},
    number = {1},
    pages = {299},
    volume = {17},
    publisher = {BMC Bioinformatics},
    url = {http://bmcbioinformatics.biomedcentral.com/articles/10.1186/s12859-016-1161-z},
    doi = {10.1186/s12859-016-1161-z},
    issn = {1471-2105},
    keywords = {EWAS, GxE, Matrix operation, ewas, gxe, matrix operation, methQTL, methqtl}
}

@article{Bolker2009GeneralizedEvolution,
    title = {{Generalized linear mixed models: a practical guide for ecology and evolution}},
    year = {2009},
    journal = {Trends in Ecology and Evolution},
    author = {Bolker, Benjamin M and Brooks, Mollie E and Clark, Connie J and Geange, Shane W and Poulsen, John R and Stevens, M Henry H and White, Jada Simone S},
    number = {3},
    pages = {127--135},
    volume = {24},
    isbn = {0169-5347},
    doi = {10.1016/j.tree.2008.10.008},
    issn = {01695347},
    pmid = {19185386},
    arxivId = {1003.3921v1}
}

@article{Li2016GenerationCRISPR/Cas9,
    title = {{Generation of heritable germline mutations in the jewel wasp Nasonia vitri pennis using CRISPR/Cas9}},
    year = {2016},
    journal = {bioRxiv},
    author = {Li, Ming and Cook, Lauren Yun and Douglah, Deema and Chong, Abigail and White, Bradley J and Ferree, Patrick and Akbari, Omar S}
}

@article{Li2017GenerationCRISPR/Cas9,
    title = {{Generation of heritable germline mutations in the jewel wasp Nasonia vitripennis using CRISPR/Cas9}},
    year = {2017},
    journal = {Scientific Reports},
    author = {Li, Ming and Au, Lauren Yun Cook and Douglah, Deema and Chong, Abigail and White, Bradley J and Ferree, Patrick M and Akbari, Omar S},
    number = {1},
    pages = {1--7},
    volume = {7},
    publisher = {Springer US},
    url = {http://dx.doi.org/10.1038/s41598-017-00990-3},
    doi = {10.1038/s41598-017-00990-3},
    issn = {20452322}
}

@article{Woodard2011GenesBees.,
    title = {{Genes involved in convergent evolution of eusociality in bees.}},
    year = {2011},
    journal = {Proc Natl Acad Sci USA},
    author = {Woodard, S Hollis and Fischman, Brielle J and Venkat, Aarti and Hudson, Matt E and Varala, Kranthi and Cameron, Sydney A and Clark, Andrew G and Robinson, Gene E},
    number = {18},
    pages = {7472--7477},
    volume = {108},
    isbn = {0027-8424},
    doi = {10.1073/pnas.1103457108},
    issn = {0027-8424},
    pmid = {21482769},
    arxivId = {arXiv:1408.1149}
}

@article{Korb2016GenesHymenoptera,
    title = {{Genes underlying reproductive division of labor in termites, with comparisons to social Hymenoptera}},
    year = {2016},
    journal = {Frontiers in Ecology and Evolution},
    author = {Korb, Judith},
    isbn = {2613842008},
    doi = {10.3389/fevo.2016.00045},
    issn = {2296-701X},
    keywords = {beta-glucosidase, caste, differentiation, p450 cytochrome, reproductive division of labour, social hymenoptera, sociogenomics, termite, vitellogenins}
}

@article{FRANKHAM2008GeneticPrograms,
    title = {{Genetic adaptation to captivity in species conservation programs}},
    year = {2008},
    journal = {Molecular Ecology},
    author = {FRANKHAM, RICHARD},
    number = {1},
    pages = {325--333},
    volume = {17},
    url = {http://doi.wiley.com/10.1111/j.1365-294X.2007.03399.x},
    isbn = {6129850824},
    doi = {10.1111/j.1365-294X.2007.03399.x},
    issn = {09621083},
    keywords = {2007, captivity, drosophila, fitness, genetic adaptation, genetic diversity, received 26 january 2007, revision accepted 20 april, selection}
}

@article{Wang2015Geneticigiraulti/i,
    title = {{Genetic and epigenetic architecture of sex-biased expression in the jewel wasps <i>Nasonia vitripennis</i> and <i>giraulti</i>}},
    year = {2015},
    journal = {Proceedings of the National Academy of Sciences},
    author = {Wang, Xu and Werren, John H and Clark, Andrew G},
    number = {27},
    pages = {E3545-E3554},
    volume = {112},
    url = {http://www.pnas.org/lookup/doi/10.1073/pnas.1510338112},
    doi = {10.1073/pnas.1510338112},
    issn = {0027-8424}
}

@article{Liu2018Genetic,
    title = {{Genetic and epigenetic changes during the invasion of a cosmopolitan species (\textit{Phragmites australis})}},
    year = {2018},
    author = {Liu, Lele and Pei, Cuiping and Liu, Shuna and Guo, Xiao and Du, Ning and Guo, Weihua},
    number = {13},
    pages = {6615--6624},
    doi = {10.1002/ece3.4144},
    keywords = {and, college of landscape architecture, forestry, qingdao agricultural university},
    journal = {Ecology and Evolution},
    volume = {8}
}

@article{Lo2017GeneticSystems,
    title = {{Genetic and epigenetic control of gene expression by CRISPR–Cas systems}},
    year = {2017},
    journal = {F1000Research},
    author = {Lo, Albert and Qi, Lei},
    number = {May},
    pages = {747},
    volume = {6},
    url = {https://f1000research.com/articles/6-747/v1},
    doi = {10.12688/f1000research.11113.1},
    issn = {2046-1402},
    pmid = {28649363}
}

@article{Foust2016GeneticPerennials,
    title = {{Genetic and epigenetic differences associated with environmental gradients in replicate populations of two salt marsh perennials}},
    year = {2016},
    author = {Foust, C M and Preite, V and Robertson, M H},
    pages = {1639--1652},
    doi = {10.1111/mec.13522},
    issn = {09621083},
    keywords = {2015, accepted 16 december 2015, dna methylation, environmental gradient, ms-aflp, partial mantel, received 1 july 2015, revision received 27 november}
}

@article{Robertson2017GeneticSpill,
    title = {{Genetic and epigenetic variation in <i>Spartina alterniflora</i> following the <i>Deepwater Horizon</i> oil spill}},
    year = {2017},
    journal = {Evolutionary Applications},
    author = {Robertson, Marta and Schrey, Aaron and Shayter, Ashley and Moss, Christina J and Richards, Christina},
    pages = {0--3},
    url = {http://doi.wiley.com/10.1111/eva.12482},
    doi = {10.1111/eva.12482},
    issn = {17524571}
}

@article{Donoghue2016GeneticCattle,
    title = {{Genetic and phenotypic variance and covariance components for methane emission and postweaning traits in Angus cattle}},
    year = {2016},
    journal = {Journal of Animal Science},
    author = {Donoghue, K A and Bird-Gardiner, T and Arthur, P F and Herd, R M and Hegarty, R F},
    number = {4},
    pages = {1438},
    volume = {94},
    publisher = {American Society of Animal Science},
    url = {https://dl.sciencesocieties.org/publications/jas/abstracts/94/4/1438},
    doi = {10.2527/jas.2015-0065},
    issn = {1525-3163}
}

@article{Gadau2015GeneticSpecies,
    title = {{Genetic architecture of key social trait differs significantly between primitive and advanced eusocial species}},
    year = {2015},
    journal = {Proceedings of the National Academy of Sciences},
    author = {Gadau, Jürgen},
    number = {45},
    pages = {13755--13756},
    volume = {112},
    doi = {10.1073/pnas.1519065112},
    issn = {0027-8424}
}

@article{Libbrecht2012GeneticAnts.,
    title = {{Genetic compatibility affects division of labor in ants.}},
    year = {2012},
    journal = {Evolution},
    author = {Libbrecht, R and Keller, L},
    number = {2},
    pages = {517--524},
    volume = {67},
    doi = {10.5061/dryad.pk121},
    keywords = {Dolichoderinae, Europe, Formicidae, Linepithema humile, ant, division of labor, genetic compatibility, genetics, maternal effects, matrilines, paternal effects, patrilines, scientific, workers}
}

@article{Libbrecht2011GeneticSpecies.,
    title = {{Genetic Components to Caste Allocation in a Multiple-Queen Ant Species.}},
[truncated: 716,388 more chars]
