# Supplementary material for: Bumblebee Workers Show Differences in Allele-Specific DNA Methylation and Allele-Specific Expression
Source: Genome Biol Evol. 2020 Jun 29;12(8):1471–81. doi: 10.1093/gbe/evaa132 (PMC7502211; doi:10.1093/gbe/evaa132)
Supplement: evaa132_Supplementary_Data [file evaa132_supplementary_data.zip › opreamble.tex]

\documentclass[letterpaper,12pt]{article}
\usepackage{abstract}

\renewcommand{\abstractnamefont}{\normalfont\bfseries}

\renewcommand{\abstracttextfont}{\normalfont\small\itshape} 

\usepackage{titlesec}

\usepackage{authblk}

\usepackage{datetime} 
\newdateformat{usvardate}{
\monthname[\THEMONTH] \ordinal{DAY}, \THEYEAR}

\usepackage[bottom]{footmisc} 

\usepackage{fancyhdr}
    \pagestyle{fancy}
    \fancyheadoffset{0cm}
    \setlength{\headheight}{15pt} 
 

\usepackage[firstpage]{draftwatermark}
    \SetWatermarkLightness{0.85}


\providecommand{\keywords}[1]{\textbf{\textit{Keywords---}} #1}

  

\usepackage{amssymb}
\usepackage{amsthm}
\usepackage{newtxmath}

\usepackage{microtype} 
\usepackage[utf8]{inputenc}
\usepackage{newtxtext}

\usepackage{setspace}
\usepackage{lineno,xcolor}	
    
\usepackage[top=3cm, bottom=3cm, left=2.5cm, right=2.5cm]{geometry}

\usepackage{xargs} 

\usepackage[colorinlistoftodos,prependcaption,textsize=tiny]{todonotes}
\newcommandx{\unsure}[2][1=]{\todo[linecolor=red,backgroundcolor=red!25,bordercolor=red,#1]{#2}}
\newcommandx{\change}[2][1=]{\todo[linecolor=blue,backgroundcolor=blue!25,bordercolor=blue,#1]{#2}}
\newcommandx{\info}[2][1=]{\todo[linecolor=OliveGreen,backgroundcolor=OliveGreen!25,bordercolor=OliveGreen,#1]{#2}}
\newcommandx{\improvement}[2][1=]{\todo[linecolor=Plum,backgroundcolor=yellow!25,bordercolor=yellow,#1]{#2}}
\newcommandx{\thiswillnotshow}[2][1=]{\todo[disable,#1]{#2}}

\usepackage{soul} 
\usepackage{graphicx}
\usepackage{float}
\usepackage{printlen}
\usepackage{lscape}
\usepackage{longtable} 
\newcommand{\sym}[1]{\rlap{#1}}
\usepackage{tabularx} 
\newcolumntype{L}[1]{>{\raggedright\arraybackslash}p{#1}}
\newcolumntype{C}[1]{>{\centering\arraybackslash}p{#1}}
\newcolumntype{R}[1]{>{\raggedleft\arraybackslash}p{#1}}
\usepackage{relsize} 

\usepackage{multirow}
    
\usepackage{afterpage}
\usepackage{pdflscape}
        
\usepackage{subfig}

\usepackage{url} 

\usepackage[]{natbib}
	\bibliographystyle{gbeonenatbib.bst}

\usepackage[none]{hyphenat}    

%\usepackage[markup=underlined]{changes}
\usepackage[final]{changes}
