# Supplementary material for: Bumblebee Workers Show Differences in Allele-Specific DNA Methylation and Allele-Specific Expression
Source: Genome Biol Evol. 2020 Jun 29;12(8):1471–81. doi: 10.1093/gbe/evaa132 (PMC7502211; doi:10.1093/gbe/evaa132)
Supplement: evaa132_Supplementary_Data [file evaa132_supplementary_data.zip › title_authors.tex]

%--------------------------------------------------------%
%	TITLE SECTION with authors
%--------------------------------------------------------%

% Article title
  \title{\vspace{-15mm}\fontsize{21pt}{10pt}\selectfont\textbf{Bumblebee workers show differences in allele-specific DNA methylation and allele-specific expression.}}

% Authors and Affiliations
  \author[1*]{\large Marshall, H.}
  \author[1]{\large Jones, A.R.C.}
  \author[1]{\large Lonsdale, Z.N. }
  \author[1] {\large Mallon, E.B.}
  \affil[1]{\normalsize Department of Genetics and Genome Biology, The University of Leicester, Leicester, UK.}
    \affil[*]{\normalsize Author for correspondence: Hollie Marshall, Department of Genetics and Genome Biology, University of Leicester, Leicester, UK. Tel: +(0)447527 719009. Email: hollie\_marshall@hotmail.co.uk. }
  \renewcommand\Authands{ and }

% Today's date
%	\date{Submitted: \usvardate\today}
